# Supplementary material for: Thermotolerance elicits specific genes in cucurbit plants as a response to the combined effect of viral infection and temperature stress
Source: J Exp Bot. 2025 Jun 24;76(18):5305–19. doi: 10.1093/jxb/eraf277 (PMC12596120; doi:10.1093/jxb/eraf277)
Supplement: eraf277_Supplementary_Data [file eraf277_supplementary_data.zip]

Archive with 2 entries (2 files):
- jexbot315331-file001.pdf
- Supplementary_Tables.xlsx
