# Supplementary material for: Thermotolerance elicits specific genes in cucurbit plants as a response to the combined effect of viral infection and temperature stress
Source: J Exp Bot. 2025 Jun 24;76(18):5305–19. doi: 10.1093/jxb/eraf277 (PMC12596120; doi:10.1093/jxb/eraf277)
Supplement: eraf277_Supplementary_Data [file eraf277_supplementary_data.zip › Supplementary_Tables.xlsx]

## Sheet: TS-1
Table S1. Primer sequences used for amplification of target genes in watermelon mosaic virus (WMV), melon, and zucchini plants.
Gene name	Gene description	Primers (5'-3')	Fragment size	References
P1 of WMV	P1 protein	CE-2959 F: CACCCAACCTCTGAAATGG	112 bp	This study
		CE-2960 R: GGCTCAGATTTGCATC
MELO3C023308.2	F-box protein of melon	CE-3670 F: TGGAGCCAGAGGAATGTTGT	92 bp	This study
		CE-3671 R: GTGGATAGCTTGGGTTCCCT
MELO3C024920.2	zinc transporter of melon	CE-3668 F: GCATCATCCACATCCACACC	104 bp	This study
		CE-3669 R: CGATGCCTTCAAAGACGGAG
Cp4.1LG05g12560	F-box protein of zucchini	CE-3674 F: TGATGGGCAAGACAGTGACT	110 bp	This study
		CE-3675 R: CGAAACTTAAGCGACTCGGG
Cp4.1LG06g08450	zinc transporter of zucchini	CE-3672 F: CGCGTTTATGCTTGCTTGTG	90 bp	This study
		CE-3673 R: GAATCACCGTCCTGTTTCCG
CmTUA	α-tubulin of melon	F: GCGGTGCTTCTAGACAATGA	100 pb	Kong et al., 2014
		R: CCTGAGATACAAGACGGTTGAG
TUA	α-tubulin of zucchini	F: TGATCTCTGCTTGGATCGTATAAGA	65 bp	Obrero et al., 2011
		R: CGAGGAAACCTTGAAGACCAGTA

## Sheet: TS-2
Table S2. Common DEGs observed under the three temperature conditions highlighted in Fig. 3 for melon and zucchini varieties were classified by Molecular Function, Biological Process and Cellular Component using the CuGenDB and UniProtKB databases.
Crop	Variety	Gene ID	Molecular Function	Cellular component	Biological process
Cucurbita pepo	Milenio TS	Cp4.1LG02g09610	protein binding	intracellular	Unclassified
		Cp4.1LG01g21940	Unclassified	Unclassified	Unclassified
		Cp4.1LG04g02610	catalytic activity	Unclassified	fruit ripening
		Cp4.1LG19g01190	nucleotide binding	thylakoid	cellular process
	Tiziano TT	Cp4.1LG08g12670	transcription factor activity, sequence-specific DNA binding	intracellular	nucleobase-containing compound metabolic process
		Cp4.1LG01g07170	transcription factor activity, sequence-specific DNA binding	intracellular	nucleobase-containing compound metabolic process
		Cp4.1LG17g07560	Unclassified	Unclassified	Unclassified
Cucumis melo	Galia 2 TS	MELO3C200891.2	Unclassified	Unclassified	Unclassified
		MELO3C027107.2	Unclassified	membrane	photosynthesis
		MELO3C301005.2	Unclassified	Unclassified	Unclassified
	Galia 1 TT	MELO3C200891.2	Unclassified	Unclassified	Unclassified
		MELO3C003185.2	endopeptidase inhibitor activity, proteasome binding	proteasome complex	proteasome-mediated ubiquitin-dependent protein catabolic process

## Sheet: TS-3
Table S3. Differentially expressed genes (DEGs) from melon plant varieties under the combination of virus infection and temperature (p-value < 0.05, Log2FC < -1 o > 1 criteria). Samples were normalized to the mock control condition.
20/14 °C																	26/20 °C																	32/24 °C
MELON THERMO-TOLERANT								MELON THERMO-SUSCEPTIBLE									MELON THERMO-TOLERANT								MELON THERMO-SUSCEPTIBLE									MELON THERMO-TOLERANT								MELON THERMO-SUSCEPTIBLE
UPREGULATED GENES				DOWNREGULATED GENES				UPREGULATED GENES				DOWNREGULATED GENES					UPREGULATED GENES				DOWNREGULATED GENES				UPREGULATED GENES				DOWNREGULATED GENES					UPREGULATED GENES				DOWNREGULATED GENES				UPREGULATED GENES				DOWNREGULATED GENES
gene	baseMean	log2FoldChange	pvalue	gene	baseMean	log2FoldChange	pvalue	gene	baseMean	log2FoldChange	pvalue	gene	baseMean	log2FoldChange	pvalue		gene	baseMean	log2FoldChange	pvalue	gene	baseMean	log2FoldChange	pvalue	gene	baseMean	log2FoldChange	pvalue	gene	baseMean	log2FoldChange	pvalue		gene	baseMean	log2FoldChange	pvalue	gene	baseMean	log2FoldChange	pvalue	gene	baseMean	log2FoldChange	pvalue	gene	baseMean	log2FoldChange	pvalue
MELO3C002221.2	133.776	4883	8.22e-11	MELO3C027670.2	215.313	-2174	1.68e-06	MELO3C200891.2	373.676	1691	0.053	MELO3C013945.2	196.346	-1741	0.00191		MELO3C200891.2	389.423	2.03	1.03078e-20	MELO3C010588.2	180.196	-3.156	6.89399e-38	MELO3C011240.2	325.127	1.469	994.047	MELO3C020588.2	113.816	-3.77666	2.10244e-22		MELO3C022721.2	190.827	2.942	4.14e-31	MELO3C004244.2	1117.93	-3.842	6.09e-63	MELO3C200891.2	424.06	2.401	4.67e-20	MELO3C026754.2	235.14	-1.629	130000000
MELO3C005801.2	238.417	2503	2.29e-08	MELO3C005465.2	542.175	-1407	75.5	MELO3C005978.2	100.407	1936	512	MELO3C007773.2	690.176	-1184	0.0185		MELO3C027747.2	271.838	1.58	3.39673e-15	MELO3C020588.2	129.474	-3.444	5.58118e-28	MELO3C009252.2	550.422	1.412	1129.26	MELO3C006935.2	232.817	-2.45246	3.26844e-18		MELO3C006054.2	791.709	1.789	1.18e-20	MELO3C024762.2	308.531	-4.056	9.8e-62	MELO3C002608.2	231.97	3.9	8.34e-16	MELO3C015543.2	195.44	-1.424	13200000
MELO3C011295.2	112.494	3.56	3.09e-07	MELO3C002508.2	241.171	-1653	7200	MELO3C015196.2	120.33	1.56	789	MELO3C021648.2	332.698	-1203	0.65		MELO3C032677.2	510.652	1.458	7.3621e-15	MELO3C029341.2	135.797	-4.123	1.4208e-26	MELO3C032677.2	709.016	1.486	1682.64	MELO3C010500.2	722.225	-1.69576	9.12847e-13		MELO3C016536.2	269.333	2.041	6.12e-17	MELO3C009869.2	392.011	-3.903	1.24e-53	MELO3C032677.2	998.34	1.717	1.5e-15	MELO3C011612.2	463.87	-1.755	137000000
MELO3C002084.2	193.733	2657	1.75e-08	MELO3C020191.2	480.237	-1323	63400	MELO3C009182.2	179.002	1376	4310	MELO3C001262.2	219.808	-1.35	37.3		MELO3C028033.2	864.408	1.186	1.32366e-12	MELO3C011187.2	209.857	-2.365	4.23928e-24	MELO3C028033.2	791.374	1.363	53021.1	MELO3C009996.2	761.741	-1.66562	4.94097e-08		MELO3C004925.2	214.472	1.92	1.19e-15	MELO3C017499.2	186.254	-4.626	3.85e-51	MELO3C028033.2	870.11	1.545	4.15e-10	MELO3C009567.2	281.05	-1.749	14000000
MELO3C007862.2	89.1	4634	1.85e-06	MELO3C010454.2	2153.92	-1225	201000	MELO3C013006.2	49.536	2361	6640	MELO3C005466.2	358.181	-1123	713		MELO3C006960.2	48.511	2.671	4.73153e-12	MELO3C015306.2	1572	-1.92	2.64779e-23	MELO3C014266.2	620.909	1.127	86097.9	MELO3C013945.2	196.816	-2.04246	1.3947e-07		MELO3C002028.2	218.925	1.823	3.13e-15	MELO3C005465.2	360.998	-3.395	3.83e-44	MELO3C021428.2	254.24	1.908	1.18e-05	MELO3C014658.2	376.6	-3.968	140000000
MELO3C002504.2	322.55	2293	0.00118	MELO3C018025.2	1193.78	-1562	301000	MELO3C014627.2	42.131	3522	9580	MELO3C017158.2	44.84	-2693	7.14		MELO3C010875.2	616.623	1.245	4.78829e-12	MELO3C032464.2	318.798	-2.707	1.41734e-21	MELO3C017496.2	215.764	1.315	1.75935e+06	MELO3C006054.2	453.418	-1.76589	1.82689e-07		MELO3C021780.2	388.719	1.62	6.67e-14	MELO3C010588.2	148.292	-4.369	1.21e-39	MELO3C032299.2	586.68	1.385	0.00476	MELO3C017117.2	233.04	-2.047	154000000
MELO3C011389.2	206.55	3191	0.00148	MELO3C002450.2	104.89	-1413	3730000	MELO3C022772.2	174.328	1291	59500	MELO3C005923.2	331.298	-1474	1390		MELO3C027107.2	100.272	1.954	1.66265e-11	MELO3C024183.2	387.137	-1.588	1.51392e-21	MELO3C014441.2	159.539	1.233	1.61517e+07	MELO3C032464.2	100.306	-2.54919	0.0018078		MELO3C022804.2	189.942	1.85	7.48e-14	MELO3C011389.2	202.098	-3.355	4.03e-39	MELO3C201554.2	628.84	1.538	0.000852	MELO3C012217.2	412.31	-1.605	156000000
MELO3C005832.2	218.398	2.38	0.00961	MELO3C031807.2	69.125	-1765	4950000	MELO3C003015.2	196.231	4115	63100	MELO3C023522.2	106.907	-1932	2880		MELO3C014672.2	602.798	1.032	3.63778e-11	MELO3C035274.2	126.208	-2.461	2.59689e-19	MELO3C015331.2	743.094	1.596	2.67722e+07	MELO3C022721.2	101.428	-2.28798	0.000415502		MELO3C018065.2	254.644	2.06	4.62e-13	MELO3C022665.2	219.72	-3.565	1.28e-38	MELO3C018065.2	268.16	2.195	0.0114	MELO3C012966.2	449.47	-2.623	160000000
MELO3C018878.2	1310.57	1938	0.00128	MELO3C007561.2	164.88	-1701	5010000	MELO3C003725.2	307.526	1226	76700	MELO3C012002.2	58.109	-1937	8420		MELO3C103042.2	277.573	1.191	4.1569e-11	MELO3C019904.2	160.595	-1.94	6.5116e-19	MELO3C032638.2	792.979	1.632	7.30741e+06	MELO3C021658.2	557.124	-1.37753	0.010823		MELO3C020601.2	117.768	2.393	6.28e-13	MELO3C026740.2	167.317	-4.774	4.52e-38	MELO3C024183.2	533.88	2.387	0.226	MELO3C007337.2	144.15	-2.508	161000000
MELO3C009097.2	478.787	2037	0.0595	MELO3C024878.2	64.73	-2546	6940000	MELO3C010197.2	77.767	1.53	2260000	MELO3C003917.2	40.812	-2446	13100		MELO3C011023.2	135.32	1.821	2.72314e-10	MELO3C009996.2	1075.79	-1.712	2.39592e-18	MELO3C005466.2	237.828	1.056	8.45818e+07	MELO3C035274.2	103.981	-2.01653	2.1938		MELO3C300811.2	34.755	4.021	1.89e-12	MELO3C008466.2	475.754	-2.534	3.38e-36	MELO3C009961.2	137.64	2.782	0.379	MELO3C025078.2	261.61	-1.535	162000000
MELO3C020052.2	89.058	2865	0.0628	MELO3C020589.2	698.851	-1241	8350000	MELO3C002247.2	194.291	1018	250000	MELO3C013946.2	34.755	-2431	15900		MELO3C015456.2	112.68	1.76	6.91717e-09	MELO3C010500.2	1297.55	-1.379	4.17033e-17	MELO3C022834.2	154.452	1.214	1.59224e+08	MELO3C005796.2	114.3	-1.8862	0.627844		MELO3C006365.2	302.231	1.913	2.48e-12	MELO3C013945.2	2150.29	-3.47	1.51e-35	MELO3C006054.2	855.32	1.572	171	MELO3C010748.2	455.48	-2.408	193000000
MELO3C022665.2	282.462	2677	0.00901	MELO3C017219.2	120.074	-1941	9070000	MELO3C018937.2	118.429	1268	4880000	MELO3C023310.2	449.417	-1071	16800		MELO3C034313.2	217.576	1.446	1.99205e-08	MELO3C023694.2	84.645	-2.872	6.5299e-17	MELO3C012307.2	987.505	1.386	2.35466e+08	MELO3C015436.2	131.222	-1.2565	6.40851		MELO3C024183.2	486.129	2.107	2.58e-12	MELO3C007560.2	427.309	-2.738	2.62e-34	MELO3C022721.2	198.59	1.595	444	MELO3C301002.2	703.12	-2.548	216000000
MELO3C020166.2	607.225	2283	0.155	MELO3C005466.2	406.651	-1186	9180000	MELO3C030849.2	355.722	1073	8040000	MELO3C001251.2	522.559	-1144	34900		MELO3C010758.2	133.52	1.466	2.88165e-08	MELO3C013952.2	382.758	-1.693	1.7866e-16	MELO3C022036.2	208.637	3.179	2.89452e+08	MELO3C012103.2	848.295	-2.13124	11.9192		MELO3C002247.2	1075.58	1.284	3.03e-12	MELO3C013946.2	277.681	-4.083	1.14e-32	MELO3C010500.2	126.56	1.51	3010	MELO3C011358.2	248.87	-2.308	221000000
MELO3C031081.2	55.976	3999	32.2	MELO3C021306.2	631.374	-1036	12300000	MELO3C018634.2	116.513	1248	7930000	MELO3C032563.2	318.616	-1049	33500		MELO3C022036.2	25.221	2.812	2.90369e-08	MELO3C018458.2	526.623	-1.418	1.14537e-15	MELO3C023255.2	911.11	1.242	8.19008e+08	MELO3C002441.2	719.298	-1.1356	36.1234		MELO3C012936.2	127.049	1.803	6.61e-12	MELO3C020536.2	205.852	-3.751	4.78e-32	MELO3C013379.2	235.7	1.435	41500	MELO3C009681.2	254.65	-1.435	324000000
MELO3C027107.2	320.568	2184	69.6	MELO3C017620.2	1183.64	-1285	18700000	MELO3C027107.2	85.276	1445	2220000	MELO3C010588.2	127.993	-1598	45200		MELO3C006410.2	89.454	1.458	3.04321e-08	MELO3C023220.2	273.247	-2.282	2.90093e-15	MELO3C008307.2	257.286	2.321	1.24559e+09	MELO3C000592.2	356.397	-1.52343	65.8561		MELO3C010500.2	1102.26	1.33	1.58e-11	MELO3C011944.2	272.514	-2.56	6.94e-32	MELO3C019231.2	214.99	1.377	621	MELO3C300680.2	168.42	-2.746	379000000
MELO3C007470.2	50.574	3759	132	MELO3C014080.2	15.815	-3501	22600000	MELO3C020934.2	24.617	3002	47900000	MELO3C023255.2	203.107	-1248	59500		MELO3C018579.2	173.825	1.443	7.10565e-08	MELO3C006054.2	654.353	-1.422	6.21386e-15	MELO3C027107.2	654.364	1.53	1.48975e+09	MELO3C016897.2	175.998	-1.67619	148.33		MELO3C016513.2	4315.24	1.203	2.4e-11	MELO3C019941.2	235.198	-2.773	1.24e-31	MELO3C015436.2	180.97	1.155	124000	MELO3C009097.2	158.18	-1.724	397000000
MELO3C003911.2	135.96	2319	151	MELO3C005260.2	369.148	-1064	25400000	MELO3C015643.2	124.22	1612	53100000	MELO3C002508.2	303.282	-1294	83800		MELO3C004946.2	94.6	1.637	7.92194e-08	MELO3C015830.2	403.238	-1.345	2.56276e-14	MELO3C030896.2	122.362	1.081	1.57904e+09	MELO3C009279.2	217.102	-1.46046	164.82		MELO3C021245.2	204.606	1.883	4.21e-11	MELO3C006037.2	225.946	-3.813	6.92e-31	MELO3C021245.2	243.41	1.472	203000	MELO3C018833.2	273.52	-1.818	425000000
MELO3C034928.2	58.197	2.75	318	MELO3C001938.2	333.919	-1.02	3100000	MELO3C017682.2	37.181	2247	54000000	MELO3C005292.2	33.108	-2.47	11000		MELO3C010125.2	35.954	2.757	2.62917e-07	MELO3C023522.2	126.997	-2.446	1.52243e-13	MELO3C012660.2	102.549	1.19	1.69229e+09	MELO3C029341.2	455.193	-2.74825	318.989		MELO3C008191.2	99.47	1.961	5.45e-11	MELO3C020589.2	1884.94	-2.57	1.06e-30	MELO3C001981.2	905.27	1.793	397000	MELO3C004702.2	817.26	-3.247	457000000
MELO3C026908.2	106.726	2321	484	MELO3C009370.2	266.943	-1203	57200000	MELO3C026623.2	64.642	1407	65500000	MELO3C010776.2	103.274	-1522	166000		MELO3C032613.2	161.006	1.061	2.79008e-07	MELO3C021407.2	861.278	-1.52	2.54889e-13	MELO3C021409.2	446.582	1.688	2.45751e+09	MELO3C007729.2	240.391	-1.5956	787.136		MELO3C026968.2	527.881	1.663	6.14e-11	MELO3C015503.2	113.962	-4.079	5.87e-30	MELO3C014224.2	525.08	1.155	454000	MELO3C015804.2	154.97	-2.346	458000000
MELO3C005841.2	116.515	2311	955	MELO3C022659.2	167.279	-1209	77800000	MELO3C005744.2	127.136	1249	86100000	MELO3C016897.2	293.9	-1156	612000		MELO3C007379.2	55.527	2.147	3.36135e-07	MELO3C005796.2	254.184	-2.079	3.60623e-13	MELO3C010758.2	131.837	1.087	2.77375e+09	MELO3C020328.2	275.382	-1.36006	1320.24		MELO3C006147.2	79.275	2.302	6.66e-11	MELO3C023928.2	192.693	-3.16	1.21e-29	MELO3C002028.2	261.37	1.211	709000	MELO3C005673.2	116.62	-1.617	462000000
MELO3C000019.2	47.027	2855	1000	MELO3C014907.2	22.467	-2659	142000000	MELO3C019759.2	139.401	1148	86000000	MELO3C034100.2	1799.96	-1132	638000		MELO3C021171.2	340.561	1.068	3.4559e-07	MELO3C020575.2	780.7	-1.233	7.59233e-13	MELO3C006866.2	332.681	1.037	3.40798e+08	MELO3C024183.2	314.143	-1.42208	3154.64		MELO3C010875.2	1095.83	1.67	1.37e-10	MELO3C022678.2	141.585	-3.237	2.94e-29	MELO3C022804.2	270.69	1.249	745000	MELO3C015424.2	490.24	-3.413	504000000
MELO3C004202.2	46.853	3368	1360	MELO3C027112.2	352.58	-1328	221000000	MELO3C014437.2	47.896	2128	174000000	MELO3C007586.2	179.611	-1095	1750000		MELO3C004925.2	101.586	1.687	4.59913e-07	MELO3C021998.2	418.218	-1.706	7.75746e-13	MELO3C011905.2	427.519	1.584	4.27569e+08	MELO3C020575.2	425.563	-1.22003	420.311		MELO3C026931.2	549.292	1.854	1.42e-10	MELO3C025433.2	192.777	-4.045	3.05e-29	MELO3C010749.2	161.13	1.478	105000	MELO3C016340.2	165.49	-1.436	507000000
MELO3C022138.2	982.389	1327	2550	MELO3C017603.2	127.206	-1314	279000000	MELO3C002319.2	66.729	1764	0.0000021636853142036	MELO3C030460.2	115.014	-1394	2300000		MELO3C030896.2	122.549	1.104	1.81361e-06	MELO3C006037.2	106.455	-1.834	1.08823e-12	MELO3C019337.2	141.265	1.029	4.28074e+09	MELO3C004553.2	586.086	-2.21681	4970.95		MELO3C004556.2	960.848	1.252	1.7e-10	MELO3C016060.2	117.98	-4.238	7.63e-29	MELO3C009736.2	204.48	1.288	1490000	MELO3C002560.2	490.31	-1.281	638000000
MELO3C005757.2	284.728	1455	2860	MELO3C025754.2	217.672	-1272	0.000003149412130728	MELO3C002221.2	35.701	1813	456000000	MELO3C019363.2	153.184	-1295	2560000		MELO3C004922.2	74.757	1.859	2.3045e-06	MELO3C002047.2	182.585	-1.435	1.29781e-12	MELO3C004381.2	439.603	1.674	5.27543e+09	MELO3C007046.2	729.239	-2.02939	5076.58		MELO3C023245.2	26.644	4.998	2.06e-10	MELO3C024764.2	100.302	-4.604	1.36e-28	MELO3C027747.2	265.86	1.448	1990000	MELO3C023753.2	295.41	-1.515	638000000
MELO3C014857.2	69.793	2919	5070	MELO3C004967.2	112.409	-1184	323000000	MELO3C014442.2	87.887	1123	519000000	MELO3C011928.2	23.851	-2531	3280000		MELO3C024545.2	63.411	1.367	2.77152e-06	MELO3C026252.2	68.718	-1.993	3.4498e-12	MELO3C015469.2	110.037	1.234	5.77393e+09	MELO3C025580.2	928.645	-1.77651	1277.95		MELO3C009126.2	123.195	1.643	3.3e-10	MELO3C016794.2	202.461	-2.713	4.32e-28	MELO3C023425.2	310.27	1.17	4640000	MELO3C023984.2	977.33	-2.529	648000000
MELO3C024762.2	161.636	2014	10100	MELO3C031516.2	43.429	-2244	373000000	MELO3C006016.2	70.318	1587	610000000	MELO3C024545.2	232.395	-1242	6290000		MELO3C015331.2	60.737	1.654	2.89951e-06	MELO3C016852.2	450.597	-1.236	9.15878e-12	MELO3C007420.2	225.225	1.059	8.56902e+09	MELO3C021998.2	234.582	-1.2488	6189.48		MELO3C019231.2	253.523	1.479	3.36e-10	MELO3C011021.2	332.772	-2.592	6.62e-28	MELO3C015185.2	134.26	1.523	4800000	MELO3C005466.2	843.25	-3.459	652000000
MELO3C019528.2	487.732	1.6	19900	MELO3C034618.2	194.679	-1.65	395000000	MELO3C034313.2	58.24	1.36	681000000	MELO3C026725.2	666.078	-1128	6460000		MELO3C018892.2	60.651	1.718	4.11054e-06	MELO3C012103.2	98.337	-1.713	3.32974e-11	MELO3C012079.2	782.68	1.208	9.57573e+09	MELO3C003119.2	429.749	-1.08833	72685.8		MELO3C034313.2	202.254	1.712	3.76e-10	MELO3C004799.2	647.425	-2.393	7.84e-28	MELO3C010875.2	140.2	1.111	5530000	MELO3C020536.2	244.25	-1.488	662000000
MELO3C201295.2	57.201	2194	21100	MELO3C012002.2	49.756	-1974	542000000	MELO3C010758.2	75.932	1258	727000000	MELO3C020983.2	1660.14	-1022	7770000		MELO3C012082.2	73.521	1.396	4.96189e-06	MELO3C007261.2	403.495	-1.233	4.26512e-11	MELO3C014658.2	288.093	2.237	0.000124722038774237	MELO3C027461.2	337.554	-1.08478	129964		MELO3C006733.2	293.055	1.276	7.66e-10	MELO3C008804.2	91.386	-3.695	8.98e-28	MELO3C012936.2	200.39	1.464	842000	MELO3C025085.2	731.92	-1.195	762000000
MELO3C013919.2	64.236	2565	23700	MELO3C024799.2	219.674	-1.09	618000000	MELO3C025369.2	34.407	5925	886000000	MELO3C024920.2	377.969	-1.01	909000		MELO3C005291.2	189.003	1.434	5.14684e-06	MELO3C009140.2	300.396	-1.146	7.75179e-11	MELO3C007949.2	655.704	1.414	0.000154553287616826	MELO3C022138.2	428.659	-1.0993	198671		MELO3C014521.2	266.223	1.509	9.14e-10	MELO3C034116.2	102.159	-4.086	3.98e-27	MELO3C026968.2	705.89	1.107	16800000	MELO3C006681.2	124.8	-1.751	805000000
MELO3C029122.2	31.408	3135	24200	MELO3C026732.2	334.637	-1006	637000000	MELO3C008216.2	73.672	1187	980000000	MELO3C018967.2	181.57	-1024	11000000		MELO3C026765.2	19.343	3.062	5.19055e-06	MELO3C021658.2	688.855	-1.295	8.09253e-11	MELO3C031706.2	219.395	2.188	0.000187666807122986	MELO3C002624.2	253.709	-1.25561	2981.02		MELO3C016910.2	209.794	1.286	9.29e-10	MELO3C018880.2	1101.79	-2.901	5.43e-27	MELO3C016536.2	261.75	1.795	18000000	MELO3C032396.2	130.82	-2.478	805000000
MELO3C300982.2	27.656	3428	25600	MELO3C005917.2	237.698	-1.09	644000000	MELO3C014304.2	32.38	7233	0.0000118280832188493	MELO3C005711.2	276.976	-1101	20700000		MELO3C016443.2	74.202	1.232	6.81365e-06	MELO3C017726.2	47.776	-2.624	8.52721e-11	MELO3C014826.2	106.346	1.058	0.000192188462070631	MELO3C016878.2	469.382	-1.02881	328562		MELO3C012507.2	45.847	2.644	1.16e-09	MELO3C006935.2	3258.17	-2.59	5.94e-27	MELO3C020398.2	225.93	1.204	20400000	MELO3C011694.2	235.99	-1.706	842000000
MELO3C013895.2	123.508	2583	25900	MELO3C034119.2	186.748	-1031	666000000	MELO3C017499.2	42.07	4265	0.0000153269545144806	MELO3C009736.2	173.968	-1.09	24900000		MELO3C029745.2	31.977	2.135	6.99336e-06	MELO3C022138.2	558.868	-1.316	1.04426e-10	MELO3C024964.2	803.424	1.334	0.000197135787589943	MELO3C015830.2	243.053	-1.20043	713718		MELO3C020515.2	179.234	1.38	1.42e-09	MELO3C021407.2	229.405	-2.801	1.2e-26	MELO3C010343.2	792.61	1.661	21600000	MELO3C025901.2	575.37	-2.506	855000000
MELO3C024236.2	177.459	1906	39500	MELO3C030460.2	156.271	-1059	694000000	MELO3C031516.2	58.105	1476	0.0000164123918707439	MELO3C005069.2	27.848	-2212	34000000		MELO3C005214.2	66.841	1.49	9.08898e-06	MELO3C008804.2	37.152	-2.667	1.33018e-10	MELO3C012456.2	221.534	2.393	0.000220007101557598	MELO3C003150.2	141.862	-1.39892	765511		MELO3C010343.2	61.652	1.937	1.68e-09	MELO3C004553.2	933.522	-2.213	5.15e-26	MELO3C015016.2	707.79	1.807	2970000	MELO3C017130.2	596.96	-1.215	86300000
MELO3C024423.2	301.16	1696	48700	MELO3C020592.2	162.638	-1332	782000000	MELO3C024531.2	114.387	2287	0.0000226404888644762	MELO3C019616.2	147.887	-1291	38800000		MELO3C029805.2	85.661	1.192	1.07901e-05	MELO3C018469.2	83.38	-1.939	1.54788e-10	MELO3C018593.2	860.457	1.123	0.000231921839885966	MELO3C006930.2	246.523	-1.17699	920666		MELO3C001998.2	470.45	1.198	1.99e-09	MELO3C030700.2	89.911	-3.415	2.43e-25	MELO3C028882.2	103.04	1.497	32400000	MELO3C010813.2	953.25	-2.907	867000000
MELO3C013287.2	277.804	1515	51000	MELO3C007279.2	19.628	-2871	829000000	MELO3C006808.2	48.882	1602	0.0000244150430732207	MELO3C012939.2	214.756	-1.1	40800000		MELO3C018504.2	15.069	3.651	1.13517e-05	MELO3C024820.2	513.46	-1.248	1.91092e-10	MELO3C013881.2	236.934	2.145	0.000244359813114519	MELO3C005591.2	124.925	-1.36534	1.32653e+06		MELO3C002444.2	514.9	1.186	2.6e-09	MELO3C005275.2	227.52	-2.471	3.28e-25	MELO3C016056.2	241.85	1.343	32800000	MELO3C026630.2	512.4	-1.528	916000000
MELO3C028684.2	66.841	2.29	53500	MELO3C022909.2	124.289	-1048	915000000	MELO3C012836.2	67.091	1299	0.0000244538141888632	MELO3C023599.2	140.802	-1212	52000000		MELO3C012793.2	99.249	3.612	1.35126e-05	MELO3C021155.2	246.801	-1.631	1.99328e-10	MELO3C027747.2	192.983	1.061	0.000263185852277646	MELO3C010588.2	695.838	-1.74457	1.86425e+06		MELO3C007379.2	162.762	1.477	2.79e-09	MELO3C007328.2	133.385	-3.292	2.05e-24	MELO3C004610.2	570.52	1.639	34800000	MELO3C007505.2	499.15	-1.189	921000000
MELO3C017652.2	180.528	1.53	56100	MELO3C006165.2	63.406	-1306	955000000	MELO3C017548.2	101.712	1132	0.0000319496376450756	MELO3C007538.2	26.329	-2543	105000000		MELO3C028549.2	44.734	1.503	1.34116e-05	MELO3C016809.2	306.722	-1.679	3.71903e-10	MELO3C027406.2	643.758	1.222	0.000281318170678588	MELO3C006499.2	211.99	-1.07187	2.26978e+06		MELO3C004584.2	105.441	1.73	2.8e-09	MELO3C007055.2	129.585	-3.572	3.39e-24	MELO3C011173.2	156.34	2.249	35600000	MELO3C018475.2	673.87	-2.108	933000000
MELO3C001978.2	98.763	2322	78900	MELO3C005923.2	161.665	-1423	0.0000116868982880867	MELO3C003878.2	41.731	1497	0.0000323971298958563	MELO3C016017.2	215.01	-1023	104000000		MELO3C021409.2	52.432	1.752	1.59246e-05	MELO3C029468.2	303.769	-1.156	3.68451e-10	MELO3C020386.2	359.552	1.491	0.000363236195065941	MELO3C016017.2	123.684	-1.39709	2.57884e+06		MELO3C004491.2	144.171	1.588	3.75e-09	MELO3C015544.2	1303.45	-1.76	5.67e-24	MELO3C009258.2	277.98	1.066	44200000	MELO3C003148.2	398.7	-1.139	962000000
MELO3C006438.2	103.387	2358	126000	MELO3C013626.2	58.173	-1.4	0.0000115167565873837	MELO3C023987.2	165.482	1041	0.0000337231120255499	MELO3C020961.2	169.236	-1081	104000000		MELO3C026170.2	237.783	1.079	2.581e-05	MELO3C015543.2	27.482	-4.937	1.23337e-09	MELO3C021708.2	111.578	1.128	0.000502584193039868	MELO3C000317.2	926.845	-1.52883	2.74771e+06		MELO3C016300.2	424.5	1.08	4.61e-09	MELO3C005711.2	240.103	-2.637	5.99e-24	MELO3C026931.2	691.66	1.051	46200000	MELO3C035274.2	991.23	-1.277	966000000
MELO3C005284.2	31.549	3.39	163000	MELO3C026663.2	198.303	-1048	0.000012195840104868	MELO3C003379.2	42.568	1836	0.000035102047484125	MELO3C009099.2	105.778	-1429	118000000		MELO3C014475.2	151.831	1.169	4.19063e-05	MELO3C007538.2	31.05	-3.932	1.46689e-09	MELO3C006486.2	264.426	1.724	0.000564452242357945	MELO3C015310.2	262.51	-1.13032	5.49516e+06		MELO3C021428.2	154.473	1.439	4.93e-09	MELO3C018843.2	70.624	-5.055	6.86e-24	MELO3C002035.2	163.19	1.307	67400000	MELO3C012484.2	357.98	-2.792	981000000
MELO3C005711.2	371.202	1759	188000	MELO3C006329.2	73.852	-1305	0.0000124393676433215	MELO3C006538.2	58.978	1214	0.0000394045960877687	MELO3C021643.2	61.941	-1684	130000000		MELO3C022084.2	36.472	1.551	4.5301e-05	MELO3C000317.2	125.773	-1.743	2.06886e-09	MELO3C006960.2	353.667	1.567	0.000625920637243622	MELO3C017064.2	292.384	-1.07867	5.81415e+06		MELO3C020465.2	239.468	1.737	5.57e-09	MELO3C021008.2	842.294	-1.949	1.79e-23	MELO3C015337.2	130.74	1.393	67400	MELO3C019208.2	316.96	-2.573	1000000000
MELO3C300811.2	31.579	3087	196000	MELO3C019501.2	278.578	-1048	0.0000145297802738957	MELO3C024336.2	131.358	1.11	0.0000394069636642029	MELO3C011440.2	26.078	-2171	0.0000017728296262163		MELO3C018033.2	68.035	1.18	5.20847e-05	MELO3C011976.2	110.629	-1.428	2.2213e-09	MELO3C011576.2	916.937	1.091	0.000624825773063582	MELO3C007261.2	255.405	-1.05878	9.94987e+06		MELO3C012348.2	100.313	1.65	5.69e-09	MELO3C007849.2	97.458	-3.296	2.3e-23	MELO3C006774.2	284.46	1.195	68900000	MELO3C020799.2	199.5	-2.086	1040000000
MELO3C010254.2	91.979	1837	224000	MELO3C011733.2	86.82	-1396	0.0000171314803175468	MELO3C022753.2	122.319	1018	0.0000415918136214116	MELO3C007560.2	162.78	-1088	314000000		MELO3C014376.2	12.307	5.048	5.366e-05	MELO3C012114.2	132.485	-1.609	2.30763e-09	MELO3C022072.2	523.096	1.168	0.000704733312078315	MELO3C011187.2	102.314	-1.37819	1.02391e+07		MELO3C012626.2	152.916	1.361	6.65e-09	MELO3C004229.2	1210.38	-1.984	1.49e-22	MELO3C007773.2	336.2	1.163	79200000	MELO3C012010.2	511.79	-1.611	1140000000
MELO3C200891.2	314.045	1955	268000	MELO3C018618.2	21.489	-2245	0.000023020077595418	MELO3C016794.2	59.002	3.59	0.0000424003333729775	MELO3C007585.2	133.928	-1103	462000000		MELO3C034523.2	78.575	1.462	5.7369e-05	MELO3C011771.2	109.005	-1.977	2.98368e-09	MELO3C006808.2	718.801	1.043	0.000737145468329646	MELO3C016060.2	340.493	-2.3198	1.27158e+07		MELO3C014728.2	360.301	1.096	7.35e-09	MELO3C017801.2	174.864	-2.317	1.98e-22	MELO3C033740.2	620.2	1.845	222000000	MELO3C003002.2	302.39	-2.206	1160000000
MELO3C033197.2	77.337	2489	280000	MELO3C009316.2	38.729	-1784	0.0000242409684566339	MELO3C016263.2	59.85	1236	0.0000447585535556823	MELO3C026210.2	97.651	-1.13	0.0000068584820867799		MELO3C030363.2	91.852	1.064	6.03737e-05	MELO3C021008.2	302.979	-1.051	3.91365e-09	MELO3C200891.2	474.599	1.838	0.000797621064133523	MELO3C009099.2	634.436	-1.71116	1.9603e+06		MELO3C015912.2	491.816	1.305	7.75e-09	MELO3C016897.2	2770.71	-2.728	2.59e-22	MELO3C017497.2	894	1.515	394000000	MELO3C007961.2	257.13	-1.041	117000000
MELO3C030287.2	57.419	2755	28700	MELO3C009736.2	154.718	-1481	0.0000262151430801309	MELO3C026170.2	150.231	1033	0.0000508884103564341	MELO3C007428.2	135.109	-1079	749000000		MELO3C002718.2	25.857	1.933	6.04735e-05	MELO3C000592.2	513.957	-1.226	4.46653e-09	MELO3C004184.2	415.198	1.39	0.000921516702173234	MELO3C010833.2	979.311	-1.37229	2.21967e+07		MELO3C023308.2	74.327	1.709	1.18e-08	MELO3C006521.2	98.35	-2.999	4.87e-22	MELO3C002450.2	857.97	2.098	508000000	MELO3C014512.2	178.05	-1.134	118000000
MELO3C011771.2	152.449	1571	371000	MELO3C015424.2	44.32	-1423	0.0000318757174851453	MELO3C015538.2	116.463	1247	0.0000519091837833537	MELO3C019411.2	27.393	-1868	907000000		MELO3C006291.2	17.164	3.092	6.15653e-05	MELO3C009942.2	45.784	-2.095	4.66337e-09	MELO3C017168.2	270.935	1.74	0.00093058266779514	MELO3C023074.2	254.858	-1.09854	2.86006e+07		MELO3C007583.2	88.496	1.751	1.24e-08	MELO3C008897.2	115.816	-3.178	7.9e-22	MELO3C023310.2	189.21	1.804	505000000	MELO3C004694.2	181.06	-1.013	1340000000
MELO3C017130.2	141.312	1733	434000	MELO3C017181.2	26.653	-1.9	0.0000334809814894874	MELO3C018020.2	56.049	1278	0.000054687316461018	MELO3C024971.2	160.987	-1034	0.0000123953761168807		MELO3C001650.2	437.106	1.057	6.65111e-05	MELO3C014026.2	49.206	-2.101	5.19578e-09	MELO3C020767.2	231.998	1.754	0.00113347416668418	MELO3C016809.2	141.133	-1.27279	3.799e+07		MELO3C016141.2	62.921	1.847	1.37e-08	MELO3C009942.2	74.448	-3.285	9.17e-22	MELO3C023394.2	535.82	1.969	513000000	MELO3C014517.2	184.18	-3.956	1360000000
MELO3C007219.2	111.844	1809	53100	MELO3C015965.2	118.633	-1301	0.0000380306740524244	MELO3C017876.2	32.426	1661	0.0000576195115096175	MELO3C021292.2	155.373	-1.03	0.0000160508613251278		MELO3C011945.2	94.304	1.174	6.75531e-05	MELO3C024841.2	19.62	-3.638	5.99016e-09	MELO3C301005.2	341.402	1.435	0.0011497842324824	MELO3C005639.2	524.82	-1.76195	3.95499e+07		MELO3C010064.2	208.921	1.258	1.42e-08	MELO3C011921.2	103.581	-2.764	9.91e-22	MELO3C020637.2	725.92	1.03	609000000	MELO3C017017.2	205.89	-1.599	1350000000
MELO3C016295.2	137.396	1.61	631000	MELO3C018867.2	73.133	-1.31	0.0000399505528235421	MELO3C012456.2	131.168	2281	0.0000629350137050477	MELO3C022245.2	79.221	-1.26	0.0000200018417927813		MELO3C013359.2	56.881	1.412	8.18216e-05	MELO3C004799.2	274.678	-1.147	6.53698e-09	MELO3C034226.2	799.597	1.049	0.00122077010757451	MELO3C002253.2	923.732	-1.34336	4.39004e+07		MELO3C017320.2	90.329	1.738	1.41e-08	MELO3C011035.2	417.484	-2.474	2.2e-21	MELO3C014925.2	952.61	1.368	622000000	MELO3C008328.2	371.22	-1.064	1380000000
MELO3C022799.2	28.41	3032	684000	MELO3C016017.2	226.938	-1104	0.0000482959266892121	MELO3C022678.2	36.575	2067	0.0000718701067884331	MELO3C025737.2	73.095	-1205	0.0000254262101312036		MELO3C009736.2	77.018	1.372	8.69547e-05	MELO3C020273.2	71.709	-1.931	8.2028e-09					MELO3C025317.2	329.583	-1.29484	5.6444e+07		MELO3C002126.2	106.671	1.631	1.43e-08	MELO3C026500.2	337.894	-2.093	6.05e-21	MELO3C011481.2	391.04	2.652	786000000	MELO3C011565.2	767.66	-1.451	1390000000
MELO3C020796.2	56.329	2043	711000	MELO3C000200.2	42.265	-1552	0.0000496662741148376	MELO3C028973.2	32.728	1587	0.0000859816768689115	MELO3C023633.2	53.243	-1516	0.0000337788428923069		MELO3C021597.2	55.048	1.249	9.32122e-05	MELO3C010833.2	167.405	-1.336	1.53849e-08					MELO3C008466.2	166.242	-2.56033	6.90554e+07		MELO3C011722.2	61.253	1.832	2.46e-08	MELO3C002388.2	341.292	-2.168	7.75e-21	MELO3C023418.2	809.85	1.139	855000000	MELO3C008941.2	134.31	-1.049	1440000000
MELO3C018168.2	126.128	1659	735000	MELO3C007673.2	92.111	-1364	0.0000524420962054916	MELO3C018003.2	101.586	3286	0.0000865017175752761	MELO3C006193.2	39.599	-1599	0.0000346378881116655		MELO3C030719.2	36.489	1.961	0.000102209	MELO3C009864.2	532.266	-1.007	1.78005e-08					MELO3C012484.2	240.249	-2.51951	6.8636e+07		MELO3C021793.2	116.056	1.409	2.46e-08	MELO3C007317.2	95.69	-3.186	7.78e-21	MELO3C024545.2	184.9	1.083	985000000	MELO3C015196.2	729.89	-1.84	1580000000
MELO3C007777.2	43.248	3316	1110000	MELO3C022978.2	70.76	-1681	0.0000635714121025067	MELO3C003735.2	79.081	1042	0.0000871198416277317	MELO3C025042.2	81.614	-1063	0.0000360654380227169		MELO3C020457.2	25.112	2.272	0.000102057	MELO3C002388.2	232.072	-1.055	3.13005e-08					MELO3C033670.2	284.747	-2.41125	7.60476e+07		MELO3C006644.2	45.559	2.07	2.65e-08	MELO3C008140.2	276.472	-2.013	1.53e-20	MELO3C015408.2	937.45	1.328	1010000000	MELO3C019326.2	106.92	-1.903	1580000000
MELO3C009755.2	731.834	1.21	1460000	MELO3C007644.2	30.544	-2019	0.0000719073050636592	MELO3C021282.2	65.247	1076	0.0000927564461051892	MELO3C011764.2	82.231	-1.02	0.0000365923734634318		MELO3C033989.2	109.841	1.271	0.000109922	MELO3C033196.2	40.704	-1.998	6.41976e-08					MELO3C024841.2	153.825	-3.40653	1.27454e+07		MELO3C007387.2	90.592	1.671	2.77e-08	MELO3C025085.2	833.938	-2.414	1.85e-20	MELO3C018801.2	969.09	1.1	1540000000	MELO3C002221.2	427.02	-2.369	1650000000
MELO3C301005.2	50.882	2304	1820000	MELO3C014432.2	32.394	-1.73	0.0000736244556203116	MELO3C007949.2	50.148	1332	0.0001046244228959	MELO3C034618.2	78.8	-1016	0.0000600976122922087		MELO3C005657.2	79.056	1.034	0.000113306	MELO3C011035.2	163.307	-1.493	6.88418e-08					MELO3C014224.2	144.228	-1.14106	1.87493e+08		MELO3C023435.2	396.899	1.518	2.87e-08	MELO3C013894.2	100.863	-2.919	6.06e-20	MELO3C020915.2	124.45	1.07	1940000000	MELO3C010760.2	153.24	-1.296	1690000000
MELO3C002437.2	62.206	2084	2090000	MELO3C018876.2	114.813	-1228	0.0000737755750489126	MELO3C005928.2	66.379	1.11	0.0001151967931534	MELO3C013894.2	56.999	-1511	0.0000618605577514757		MELO3C022200.2	13.117	3.184	0.000114013	MELO3C019326.2	35.459	-2.248	6.89116e-08					MELO3C009961.2	385.577	-2.01331	2.30439e+08		MELO3C021176.2	195.292	1.386	3.22e-08	MELO3C028684.2	64.327	-3.618	8.35e-20	MELO3C006365.2	309.46	1.365	2230000000	MELO3C010939.2	136.09	-4.349	168000000
MELO3C021922.2	117.39	1789	2090000	MELO3C003917.2	64.005	-1604	0.0000885179100553685	MELO3C018888.2	65.188	1234	0.0001196246828634	MELO3C007003.2	38.102	-1445	0.0000624777565171957		MELO3C019521.2	45.333	1.341	0.00012245	MELO3C020328.2	503.484	-1.021	7.06915e-08					MELO3C013946.2	477.52	-1.70021	4.28824e+08		MELO3C004922.2	290.04	1.49	3.58e-08	MELO3C011908.2	1512.01	-2.492	9.9e-20	MELO3C005917.2	180.56	1.245	2250000000	MELO3C017297.2	432.24	-1.242	1700000000
MELO3C023665.2	87.131	1836	2110000	MELO3C003185.2	100.467	-1081	0.0000903530202009909	MELO3C007219.2	36.989	1593	0.0001314815859245	MELO3C024306.2	111.97	-1078	0.0000713603424920463		MELO3C103036.2	21.046	1.869	0.000126147	MELO3C022721.2	141.345	-1.568	7.20133e-08					MELO3C016536.2	117.462	-1.17737	4.24602e+08		MELO3C013765.2	837.836	1.229	3.68e-08	MELO3C025580.2	157.319	-3.007	1.08e-19	MELO3C017324.2	814.02	1.505	2410000000	MELO3C006527.2	905.07	-1.172	1820000000
MELO3C025797.2	117.407	4065	2040000	MELO3C026734.2	22.58	-2228	0.0000919517995261871	MELO3C012712.2	67.83	1.08	0.0001412907269406	MELO3C007733.2	21.429	-1894	0.0000842526632050166		MELO3C026160.2	177.69	1.034	0.00013342	MELO3C024581.2	55.796	-1.782	7.82054e-08					MELO3C018849.2	238.325	-1.15346	4.37234e+08		MELO3C300110.2	19.006	4.373	4.69e-08	MELO3C013952.2	395.763	-2.32	1.23e-19	MELO3C010431.2	166.48	1.211	4080000000	MELO3C027060.2	250.29	-1.507	1810000000
MELO3C017341.2	190.848	1.79	2700000	MELO3C007652.2	22.405	-2698	0.0000924140802504401	MELO3C011240.2	75.708	1034	0.0001577212446047	MELO3C002555.2	55.018	-1233	0.0000848919542658069		MELO3C006486.2	28.46	1.66	0.000135542	MELO3C011021.2	116.63	-1.262	1.12581e-07					MELO3C007859.2	197.924	-2.58581	4.65867e+08		MELO3C003878.2	95.785	1.545	4.72e-08	MELO3C021648.2	2612.03	-2.367	1.27e-19	MELO3C002034.2	109.82	1.137	4370000000	MELO3C016219.2	157.45	-3.129	1900000000
MELO3C003878.2	237.607	1384	2760000	MELO3C003157.2	51.146	-1377	0.0001004780288836	MELO3C030506.2	53.938	1213	0.0001676111224706	MELO3C005192.2	62.483	-1103	0.0000850644560855554		MELO3C034038.2	31.984	1.528	0.000142764	MELO3C002220.2	111.37	-1.721	1.23812e-07					MELO3C034566.2	299.475	-2.08955	4.87747e+08		MELO3C002318.2	66.121	1.665	5.43e-08	MELO3C007857.2	182.041	-3.042	1.44e-19	MELO3C030506.2	571.79	1.486	4440000000	MELO3C024211.2	218.21	-5.86	1940000000
MELO3C025105.2	32.847	3143	2840000	MELO3C021722.2	136.132	-1041	0.0001014137120784	MELO3C010858.2	24.117	1839	0.0001692900772672	MELO3C018664.2	38.489	-1342	0.0000873005709906121		MELO3C011240.2	461.692	1.034	0.000146711	MELO3C006755.2	69.02	-1.562	1.32677e-07					MELO3C003219.2	504.654	-1.58416	5.33505e+08		MELO3C018174.2	259.55	1.133	5.61e-08	MELO3C012456.2	81.4	-3.012	1.56e-19	MELO3C009025.2	818.97	1.28	5990000000	MELO3C009543.2	188.66	-1.624	2010000000
MELO3C015503.2	57.887	1963	3130000	MELO3C003015.2	69.013	-1.44	0.000106313850989	MELO3C013885.2	70.755	1012	0.0002010238581882	MELO3C019825.2	89.259	-1011	0.0000885646341943176		MELO3C023027.2	49.606	1.573	0.000173868	MELO3C033387.2	22.805	-2.772	1.59975e-07					MELO3C025025.2	571.454	-1.86404	5.36541e+08		MELO3C014925.2	70.39	2.165	7.87e-08	MELO3C009372.2	99.003	-3.472	3.35e-19	MELO3C010561.2	491.71	1.889	6600000000	MELO3C004836.2	382.72	-1.639	2110000000
MELO3C014505.2	23.214	3549	362000	MELO3C017158.2	23.656	-1.79	0.0001134236717241	MELO3C016287.2	141.416	1033	0.0002016908224925	MELO3C004630.2	25.736	-1627	0.0000903550178955137		MELO3C020942.2	27.503	1.729	0.000185545	MELO3C033670.2	38.094	-1.941	1.77615e-07					MELO3C018060.2	135.395	-1.10367	5.54965e+08		MELO3C007773.2	264.127	1.361	8.58e-08	MELO3C006869.2	72.912	-4.574	5.26e-19	MELO3C017219.2	127.74	1.109	7080000000	MELO3C005275.2	260.68	-2.326	2570000000
MELO3C006491.2	102.933	1589	369000	MELO3C024739.2	85.535	-1211	0.0001147958961128	MELO3C025645.2	26.358	1793	0.0002123796544227	MELO3C005305.2	21.301	-1.78	0.0001142788781876		MELO3C010673.2	19.932	2.186	0.000191098	MELO3C001978.2	34.935	-2.513	1.83423e-07					MELO3C019326.2	214.55	-2.45874	5.49388e+08		MELO3C018930.2	331.02	1.089	9.87e-08	MELO3C010813.2	75.809	-3.192	6.49e-19	MELO3C103042.2	190.53	1.015	7900000000	MELO3C013287.2	121.8	-2.208	2590000000
MELO3C011435.2	64.337	2118	5200000	MELO3C007779.2	17.219	-2179	0.0001208311584623	MELO3C006821.2	76.042	1142	0.0002214035716617	MELO3C024187.2	32.06	-1.48	0.0001390271075066		MELO3C007258.2	4.643	5.497	0.000215866	MELO3C004553.2	135.139	-3.298	2.88087e-07					MELO3C003906.2	496.41	-1.62011	5.94894e+08		MELO3C008158.2	201.091	1.133	1.05e-07	MELO3C024336.2	223.707	-1.958	8.02e-19	MELO3C301005.2	297.28	2.296	81000000	MELO3C018470.2	120.35	-1.579	2600000000
MELO3C025057.2	26.43	3582	6100000	MELO3C025042.2	81.022	-1.14	0.0001224826818806	MELO3C018005.2	257.419	2381	0.0002359610997394	MELO3C013963.2	71.098	-1174	0.0001537476390103		MELO3C002454.2	19.904	1.961	0.000241794	MELO3C030107.2	73.631	-1.442	3.04402e-07					MELO3C023522.2	922.185	-1.56446	6.33022e+07		MELO3C009961.2	54.389	2.465	1.14e-07	MELO3C033485.2	85.597	-2.967	1.1e-18	MELO3C002157.2	536	1.555	0.000103466186406726	MELO3C025580.2	170.11	-1.165	2700000000
MELO3C001988.2	31.403	2634	6700000	MELO3C031380.2	35.066	-1608	0.000134648078768	MELO3C007146.2	53.264	1126	0.0002545238064588	MELO3C034525.2	59.569	-1053	0.0001873138905927		MELO3C013594.2	34.24	1.714	0.000241708	MELO3C026210.2	121.592	-1.302	3.48795e-07					MELO3C027124.2	200.695	-2.62107	6.30116e+08		MELO3C007006.2	157.997	1.223	1.18e-07	MELO3C015299.2	328.775	-1.854	1.64e-18	MELO3C009126.2	145.44	1.034	0.000108133658797191	MELO3C020245.2	388.64	-1.652	2720000000
MELO3C300447.2	22.31	3.62	8110000	MELO3C015098.2	90.431	-1067	0.0001509313456105	MELO3C010861.2	40.677	1.27	0.0002646925524938	MELO3C032367.2	51.841	-1212	0.0001932341401817		MELO3C024531.2	12.642	3.575	0.000267453	MELO3C024423.2	202.87	-1.113	3.59042e-07					MELO3C024351.2	101.599	-1.22158	6.67839e+08		MELO3C029122.2	19.122	4.399	1.36e-07	MELO3C026732.2	266.542	-1.885	1.62e-18	MELO3C008128.2	998.92	1.128	0.00012631392758026	MELO3C024423.2	699.46	-2.139	2860000000
MELO3C002756.2	65.616	2044	8380000	MELO3C008094.2	137.505	-1053	0.0001620619081565	MELO3C026543.2	54.785	1.13	0.0003091579841181	MELO3C015314.2	43.497	-1273	0.0001981171231197		MELO3C023866.2	15.974	2.108	0.000286644	MELO3C018234.2	27.611	-2.425	4.23065e-07					MELO3C022246.2	121.79	-1.18681	8.13757e+08		MELO3C017391.2	65.831	1.852	1.37e-07	MELO3C026727.2	164.948	-2.021	2.22e-18	MELO3C004871.2	191.58	1.028	0.000158892936651064	MELO3C012279.2	160.96	-2.287	2900000000
MELO3C011021.2	415.454	1066	8540000	MELO3C026741.2	44.221	-1514	0.0001636523456345	MELO3C002516.2	27.058	5947	0.0003205145554153	MELO3C008501.2	60.602	-1026	0.0002055839881273		MELO3C003547.2	15.762	2.559	0.00028803	MELO3C025317.2	456.807	-1.269	4.38455e-07					MELO3C024902.2	647.925	-1.3392	1.05284e+09		MELO3C003386.2	573.554	1.205	1.49e-07	MELO3C023220.2	216.631	-2.423	4.07e-18	MELO3C020601.2	760.58	1.198	0.000164269775429745	MELO3C003633.2	124.77	-1.491	2930000000
MELO3C019225.2	34.606	2956	8620000	MELO3C200060.2	28.764	-1828	0.0001681743318317	MELO3C001295.2	39.418	1262	0.0003427801710336	MELO3C026480.2	62.093	-1267	0.0002360757308941		MELO3C015203.2	26.343	2.316	0.00031863	MELO3C004836.2	62.307	-1.578	4.47713e-07					MELO3C023694.2	564.548	-1.73503	1.08523e+09		MELO3C017588.2	318.14	1.266	1.54e-07	MELO3C024348.2	83.246	-2.987	4.05e-18	MELO3C025876.2	865.92	1.311	0.00016566264481327	MELO3C032432.2	275.68	-1.114	2940000000
MELO3C003649.2	215.075	1263	996000	MELO3C022610.2	45.857	-1427	0.0001725263100958	MELO3C005156.2	26.332	1.57	0.0003758968587251	MELO3C013690.2	40.798	-1287	0.0002566825499039		MELO3C023045.2	19.121	1.944	0.000321427	MELO3C009097.2	242.858	-1.044	4.89319e-07					MELO3C018554.2	145.24	-2.97982	1.16233e+09		MELO3C015868.2	116.739	1.365	1.58e-07	MELO3C016273.2	1786.71	-1.511	5.11e-18	MELO3C003686.2	662.1	1.46	0.000200885194850192	MELO3C022593.2	104.77	-1.111	2970000000
MELO3C002220.2	183.115	1321	10200000	MELO3C003770.2	89.438	-1095	0.0001951488028435	MELO3C003760.2	68.871	1128	0.0004229981424744	MELO3C027406.2	84.728	-1.04	0.0002864841867922		MELO3C004329.2	232.153	1.054	0.000348614	MELO3C017390.2	318.885	-1.069	4.88122e-07					MELO3C012925.2	176.745	-1.02112	1.55578e+08		MELO3C009476.2	752.983	1.158	1.63e-07	MELO3C015310.2	549.165	-1.935	5.59e-18	MELO3C010715.2	436.94	2.039	0.000206929793534945	MELO3C025608.2	458.03	-1.074	3010000000
MELO3C022509.2	43.767	2.54	10300000	MELO3C008173.2	91.334	-1027	0.000212783510045	MELO3C003759.2	57.128	1065	0.0004649160622436	MELO3C006438.2	44.285	-1307	0.0003101210667792		MELO3C023688.2	6.694	5.002	0.00036066	MELO3C022139.2	74.254	-1.603	6.85282e-07					MELO3C012135.2	133.21	-1.1728	1.7437e+09		MELO3C008890.2	58.116	1.653	1.66e-07	MELO3C005712.2	49.468	-3.829	6.14e-18	MELO3C025219.2	211.79	1.18	0.000289785395205143	MELO3C023928.2	127.59	-1.674	3430000000
MELO3C011475.2	98.967	8144	11300000	MELO3C007675.2	93.619	-1191	0.0002183534502151	MELO3C012108.2	52.816	1378	0.0004790883014635	MELO3C026609.2	37.616	-1.27	0.0003697259172346		MELO3C016419.2	47.304	1.209	0.000376122	MELO3C025580.2	163.091	-1.637	6.83353e-07					MELO3C007560.2	140.498	-1.10572	1.77763e+09		MELO3C011131.2	35.139	2.13	1.83e-07	MELO3C013157.2	101.003	-2.526	6.1e-18	MELO3C005521.2	652.97	1.263	0.000337850247621804	MELO3C030287.2	177.8	-1.635	3460000000
MELO3C018843.2	98.649	1872	11700000	MELO3C003773.2	150.959	-1026	0.000224982312652	MELO3C017481.2	23.351	1733	0.0004949396481724	MELO3C022781.2	58.779	-1039	0.0003767011595382		MELO3C015002.2	8.159	3.39	0.000393477	MELO3C004554.2	24.152	-2.572	7.22183e-07					MELO3C004836.2	349.976	-1.76703	1.80948e+09		MELO3C002310.2	51.766	1.941	1.95e-07	MELO3C019208.2	349.41	-2.191	7.7e-18	MELO3C006591.2	674.48	1.487	0.000348774448118669	MELO3C009818.2	248.63	-1.273	3490000000
MELO3C024135.2	89.093	1.74	15100000	MELO3C013945.2	323.786	-1.03	0.0002574406561182	MELO3C025780.2	31.699	1501	0.0005130293816729	MELO3C007644.2	29.779	-1505	0.0004269424002665		MELO3C014969.2	73.466	1.093	0.000411699	MELO3C010587.2	27.853	-2.218	8.99332e-07					MELO3C019734.2	541.484	-1.43054	2.49843e+09		MELO3C020457.2	84.755	1.485	2.02e-07	MELO3C010183.2	369.771	-1.75	8.69e-18	MELO3C012550.2	349.19	1.717	0.000384255290992259	MELO3C027345.2	110.35	-1.465	3580000000
MELO3C013006.2	75.413	1507	17200000	MELO3C021681.2	104.085	-1247	0.0002768149771076	MELO3C012455.2	29.08	1862	0.0005285740391124	MELO3C007915.2	66.192	-1041	0.000448316718457		MELO3C014047.2	88.67	1.103	0.000441445	MELO3C006933.2	18.264	-2.68	9.90896e-07					MELO3C023220.2	791.453	-1.20602	3.24088e+09		MELO3C019296.2	1100.91	1.259	2.22e-07	MELO3C020963.2	119.859	-3.069	9.83e-18	MELO3C006775.2	473.79	2.085	0.000398331976615385	MELO3C006891.2	898.1	-3.377	3690000000
MELO3C014197.2	125.933	1486	17700000	MELO3C007138.2	45.657	-1341	0.0002908344644031	MELO3C032626.2	33.443	1.44	0.0005333520035871	MELO3C026495.2	53.927	-1.06	0.0004942219983832		MELO3C030506.2	60.735	1.091	0.00047797	MELO3C009530.2	192.194	-1.069	1.2653e-06					MELO3C010343.2	330.887	-1.69551	3.9423e+09		MELO3C030506.2	59.561	2.067	2.5e-07	MELO3C029341.2	324.25	-5.455	2.32e-17	MELO3C009115.2	573.04	1.358	0.000438596290277783	MELO3C002150.2	284.78	-2.027	395000000
MELO3C029805.2	207.411	1223	18400000	MELO3C005720.2	114.02	-1055	0.0002915297370585	MELO3C016185.2	40.221	1176	0.0005550428427444	MELO3C015311.2	32.306	-1275	0.0005227716234795		MELO3C024886.2	75.466	1.006	0.000480896	MELO3C016098.2	32.13	-1.893	1.46062e-06					MELO3C013454.2	841.106	-1.13897	3.98786e+09		MELO3C006384.2	659.453	1.014	2.79e-07	MELO3C002773.2	45.447	-5.15	2.44e-17	MELO3C000279.2	253.6	1.011	0.000467589313440292	MELO3C015948.2	308.42	-6.049	4040000000
MELO3C003163.2	63.548	1632	20300000	MELO3C014644.2	55.307	-1181	0.0003397023793409	MELO3C029317.2	99.921	3587	0.000651707567959	MELO3C024308.2	29.235	-1445	0.0005493479987159		MELO3C026833.2	4.036	5.288	0.000480217	MELO3C018475.2	275.336	-1.089	1.65376e-06					MELO3C034618.2	276.658	-2.21542	4.02372e+09		MELO3C001962.2	241.272	1.098	2.98e-07	MELO3C009127.2	94.33	-2.457	6.45e-17	MELO3C017391.2	862.65	1.042	0.000473943159600148	MELO3C018144.2	121.39	-1.058	4090000000
MELO3C014016.2	75.867	2222	20500000	MELO3C022228.2	56.298	-1459	0.0003498627893225	MELO3C021245.2	43.865	1179	0.0006787240569753	MELO3C005709.2	43.376	-1162	0.0005701019550803		MELO3C004393.2	3.709	5.168	0.000565467	MELO3C024075.2	61.345	-1.773	1.69168e-06					MELO3C026824.2	883.602	-1.30023	4.24114e+09		MELO3C003764.2	109.269	1.38	2.99e-07	MELO3C021998.2	751.612	-2.289	7.74e-17	MELO3C020602.2	616.58	1.306	0.000499184636292673	MELO3C006461.2	241.22	-1.284	4130000000
MELO3C015480.2	125.045	1498	20100000	MELO3C001262.2	234.742	-1055	0.0004045670045731	MELO3C032624.2	46.658	1125	0.0006963999411349	MELO3C017959.2	43.409	-1122	0.0005716971332103		MELO3C006965.2	6.796	5.039	0.000611738	MELO3C006869.2	13.946	-4.526	1.82122e-06					MELO3C006755.2	529.023	-1.49055	4.99627e+09		MELO3C015214.2	595.549	1.544	3.44e-07	MELO3C003660.2	362.714	-2.11	1.04e-16	MELO3C010735.2	986.87	1.013	0.000566726241435855	MELO3C003195.2	334.67	-1.028	4380000000
MELO3C005712.2	75.261	1724	22400000	MELO3C011202.2	57.722	-1144	0.0004129320549441	MELO3C011869.2	54.539	1104	0.0006971665740205	MELO3C013941.2	37.756	-1173	0.0006104738267332		MELO3C015016.2	8.428	3.387	0.000605774	MELO3C010813.2	72.104	-1.613	1.98913e-06					MELO3C030849.2	122.283	-1.05297	5.33204e+09		MELO3C015436.2	1599.12	1.08	3.53e-07	MELO3C020588.2	1241.89	-1.92	1.05e-16	MELO3C022978.2	177.56	2.663	0.00060223545178456	MELO3C005757.2	117.72	-1.448	4680000000
MELO3C030800.2	124.621	1447	24200000	MELO3C005292.2	54.51	-1475	0.0004234786160788	MELO3C018449.2	28.323	1442	0.00072161711793	MELO3C031601.2	31.341	-1437	0.0006145609407618		MELO3C023361.2	16.535	1.948	0.000630126	MELO3C005711.2	226.993	-1.037	2.21889e-06					MELO3C013943.2	643.615	-1.25729	5.49118e+09		MELO3C020637.2	687.518	1.354	3.54e-07	MELO3C006948.2	351.218	-1.674	1.07e-16	MELO3C016128.2	659.99	1.23	0.000613118948113521	MELO3C009557.2	119.65	-1.635	4690000000
MELO3C016410.2	11.271	6804	27300000	MELO3C021799.2	35.442	-1291	0.000528124699902	MELO3C026782.2	56.916	1131	0.0007473982912693	MELO3C020592.2	66.637	-1249	0.0007339040952326		MELO3C019168.2	13.156	2.211	0.000638411	MELO3C020268.2	144.937	-1.34	2.54328e-06					MELO3C016334.2	536.731	-1.1551	5.67262e+09		MELO3C008417.2	170.958	1.535	3.62e-07	MELO3C030800.2	67.165	-2.948	1.09e-16	MELO3C003467.2	536.55	1.258	0.000634616693341761	MELO3C004428.2	179.3	-3.621	4700000000
MELO3C004871.2	169.075	1216	27300000	MELO3C010471.2	78.454	-1363	0.0005568732990122	MELO3C016911.2	44.443	1144	0.0008273003936501	MELO3C016041.2	38.712	-1503	0.0007415202657223		MELO3C012009.2	35.438	1.296	0.000652052	MELO3C005801.2	71.706	-1.263	2.59513e-06					MELO3C026252.2	354.297	-1.58344	6.75736e+09		MELO3C025352.2	282.715	1.023	3.71e-07	MELO3C002084.2	100.552	-3.029	2.27e-16	MELO3C010725.2	394.09	1.532	0.000665795265151782	MELO3C006682.2	166.59	-3.459	4780000000
MELO3C019814.2	28.331	3241	27700000	MELO3C012015.2	141.702	-1079	0.0005770250206248	MELO3C010910.2	49.772	1427	0.0008499448000602	MELO3C017906.2	40.969	-1364	0.0008973079181061		MELO3C027634.2	35.305	1.326	0.000683165	MELO3C007857.2	53.004	-1.464	3.08988e-06					MELO3C008804.2	191.611	-2.15498	7.03819e+09		MELO3C006105.2	291.197	1.009	4.41e-07	MELO3C002221.2	100.774	-3.412	2.37e-16	MELO3C027107.2	864.75	1.215	0.000724352195458537	MELO3C026846.2	284.08	-3.336	4800000000
MELO3C002090.2	41.209	2693	32700000	MELO3C002601.2	26.955	-1527	0.000589277490679	MELO3C024764.2	37.749	5421	0.000897756382731	MELO3C014485.2	22.878	-1454	0.0009471127491724		MELO3C030199.2	3.846	5.213	0.000728596	MELO3C031049.2	141.867	-1.182	3.34876e-06					MELO3C007538.2	221.917	-2.04464	7.77865e+09		MELO3C010861.2	75.721	1.573	4.83e-07	MELO3C002516.2	41.911	-4.597	2.59e-16	MELO3C023523.2	509.4	1.448	0.000733152826633038	MELO3C006139.2	110.25	-1.514	5010000000
MELO3C009809.2	232.261	1033	32400000	MELO3C024163.2	452.31	-3777	0.0006043830768428	MELO3C019377.2	47.031	1053	0.0010327308192777	MELO3C011733.2	50.405	-1117	0.0012582950625315		MELO3C021563.2	47.02	1.151	0.00078187	MELO3C018600.2	14.317	-3.313	3.87081e-06					MELO3C002220.2	634.469	-1.29192	8.31819e+09		MELO3C003975.2	48.783	1.789	4.88e-07	MELO3C030287.2	43.971	-3.837	2.61e-16	MELO3C032314.2	433.99	1.729	0.000731084795846714	MELO3C021187.2	104.49	-1.25	5290000000
MELO3C015448.2	131.61	1409	36000000	MELO3C017362.2	105.176	-1056	0.0006123770655281	MELO3C020979.2	34.711	1252	0.0010903453581157	MELO3C011223.2	35.165	-1265	0.0013215425992215		MELO3C021993.2	33.282	1.294	0.000803212	MELO3C026740.2	82.953	-1.422	4.02285e-06					MELO3C025433.2	478.664	-1.46307	9.00927e+09		MELO3C022941.2	101.218	1.381	5.22e-07	MELO3C002560.2	49.646	-3.164	4.77e-16	MELO3C011943.2	683.7	1.137	0.000790086934392834	MELO3C013974.2	155.91	-1.367	5620000000
MELO3C016402.2	48.778	2569	37600000	MELO3C024161.2	24.859	-2271	0.0006794241812293	MELO3C030117.2	21.848	1655	0.0011692801262834	MELO3C023447.2	36.512	-1349	0.0014029325892118		MELO3C015021.2	59.628	1.025	0.00084787	MELO3C002450.2	81.645	-1.2	4.11794e-06					MELO3C009522.2	823.365	-1.09646	0.000105304808863555		MELO3C010858.2	28.108	2.257	5.96e-07	MELO3C009146.2	105.06	-3.002	4.84e-16	MELO3C025101.2	602.34	1.387	0.000852273868179024	MELO3C023810.2	158.45	-1.098	5650000000
MELO3C024383.2	25.813	2744	43600000	MELO3C011551.2	112.981	-1008	0.0007161646952805	MELO3C301005.2	43.098	1137	0.0012458814963762	MELO3C007859.2	37.612	-1075	0.0017941462877461		MELO3C017497.2	8.751	3.879	0.000896985	MELO3C006521.2	94.215	-1.203	4.30363e-06					MELO3C008318.2	662.177	-1.20666	0.000115438876257527		MELO3C025091.2	72.224	1.552	6.06e-07	MELO3C030849.2	486.062	-2.196	7.78e-16	MELO3C032626.2	157.46	2.429	0.000895212691583817	MELO3C024214.2	209.97	-1.671	5680000000
MELO3C009685.2	312.815	1111	5240000	MELO3C004759.2	66.83	-1001	0.0007458680831295	MELO3C017304.2	73.633	1037	0.0012706689027764	MELO3C021178.2	23.688	-1365	0.0018209315520322		MELO3C020557.2	114.776	1.024	0.000937276	MELO3C007720.2	11.913	-3.935	4.5145e-06					MELO3C020536.2	556.925	-1.24895	0.000146129869055883		MELO3C016185.2	95.29	1.309	6.49e-07	MELO3C012034.2	96.722	-3.034	9.17e-16	MELO3C007561.2	794.3	1.21	0.000897418283048592	MELO3C007444.2	179.52	-1.045	5850000000
MELO3C005762.2	384.413	1048	54900000	MELO3C031117.2	46.186	-1103	0.00084234131833	MELO3C003559.2	34.902	1203	0.001364950033964	MELO3C001996.2	39.374	-1061	0.0018777427218951		MELO3C022039.2	7.949	3.306	0.000939904	MELO3C002773.2	19.094	-2.501	6.08323e-06					MELO3C030226.2	190.075	-2.04132	0.000158070506112327		MELO3C027244.2	52.156	1.755	6.49e-07	MELO3C012239.2	439.422	-1.547	1.2e-15	MELO3C009366.2	486.64	1.287	0.00102458874808645	MELO3C011771.2	109.16	-1.482	6020000000
MELO3C023522.2	141.695	1427	65700000	MELO3C021604.2	23.428	-1573	0.000855934963455	MELO3C005686.2	28.729	1.41	0.001524204676461	MELO3C013343.2	42.043	-1078	0.0020119480386631		MELO3C017503.2	16.088	2.066	0.000964613	MELO3C007590.2	38.082	-2.31	6.85281e-06					MELO3C006521.2	525.291	-1.2719	0.000164448126976838		MELO3C026536.2	84.596	1.643	6.56e-07	MELO3C002736.2	550.185	-1.954	1.31e-15	MELO3C003881.2	197.23	2.163	0.001039225411675	MELO3C026097.2	100	-1.177	6280000000
MELO3C007043.2	44.88	2138	67900000	MELO3C021274.2	269.655	-1145	0.0009131484165061	MELO3C024348.2	53.158	1314	0.0015453862585666	MELO3C018766.2	30.615	-1263	0.0023044566384603		MELO3C007774.2	80.236	1.26	0.000978567	MELO3C011435.2	36.202	-2.344	7.07415e-06					MELO3C010632.2	530.399	-1.26	0.000198945278413146		MELO3C014228.2	65.685	1.816	6.61e-07	MELO3C006783.2	2391.65	-2.278	1.56e-15	MELO3C002318.2	914.61	1.188	0.00104543571043356	MELO3C025433.2	176.79	-1.039	6430000000
MELO3C006093.2	124.416	1714	78500000	MELO3C004061.2	7.074	-3177	0.0009930689483729	MELO3C016745.2	27.935	1303	0.0015485528078012	MELO3C022499.2	23.833	-1271	0.0023540231462771		MELO3C010471.2	30.473	1.324	0.00104018	MELO3C007560.2	100.7	-1.103	8.37546e-06					MELO3C014228.2	803.398	-1.04486	0.000259699552257512		MELO3C300447.2	16.106	3.467	6.67e-07	MELO3C032563.2	134.181	-2.022	2.14e-15	MELO3C005293.2	172.97	1.022	0.00109344203194877	MELO3C011976.2	169.83	-1.259	644000000
MELO3C028033.2	946.477	1122	83900000	MELO3C011739.2	57.354	-1213	0.001037974042664	MELO3C007379.2	80.09	1003	0.0016248736888694	MELO3C025485.2	26.576	-1217	0.0023666443903065		MELO3C020257.2	102.154	1.035	0.00111097	MELO3C006914.2	59.708	-1.593	9.02616e-06					MELO3C002084.2	201.601	-1.996	0.000273163187045954		MELO3C028035.2	109.164	1.61	7.07e-07	MELO3C013916.2	72.192	-2.914	2.23e-15	MELO3C021274.2	437.09	1.588	0.00111179749852993	MELO3C013603.2	488.74	-1.855	6500000000
MELO3C004836.2	74.832	1576	88600000	MELO3C002350.2	45.011	-1.79	0.0011292337133315	MELO3C022763.2	46.37	1007	0.0017335120303669	MELO3C022978.2	25.506	-1402	0.0026252781020586		MELO3C007480.2	33.352	1.292	0.00114116	MELO3C008366.2	33.719	-5.532	9.37674e-06					MELO3C002450.2	534.789	-1.2305	0.000300245096293459		MELO3C022726.2	226.087	1.206	7.55e-07	MELO3C015538.2	197.978	-2.102	2.21e-15	MELO3C026536.2	121.04	1.254	0.0011197040698858	MELO3C013952.2	682.21	-1.747	650000000
MELO3C015490.2	60.078	1796	90800000	MELO3C003817.2	171.577	-1035	0.0011686295929636	MELO3C006092.2	30.581	1409	0.0017940984362809	MELO3C030870.2	30.79	-1181	0.0028172541070951		MELO3C015330.2	10.186	2.377	0.0012196	MELO3C010697.2	41.018	-1.765	9.47159e-06					MELO3C006365.2	793.319	-1.04676	0.000317290765749027		MELO3C005405.2	427.284	1.022	7.85e-07	MELO3C005526.2	300.119	-2.05	2.35e-15	MELO3C023245.2	104.31	4.966	0.00128984331119926	MELO3C009125.2	574.77	-2.286	6780000000
MELO3C021623.2	17.977	3591	93900000	MELO3C003394.2	41.59	-1177	0.0012853319377603	MELO3C011848.2	25.375	1496	0.0017917571056479	MELO3C014419.2	36.306	-1068	0.0028964824254925		MELO3C005977.2	33.04	1.279	0.00127452	MELO3C020166.2	222.991	-1.065	1.07202e-05					MELO3C009681.2	183.084	-1.94276	0.000423729609400069		MELO3C026199.2	173.686	1.147	8.73e-07	MELO3C003015.2	495.051	-4.736	3.12e-15	MELO3C003975.2	567.47	1.12	0.00130908892324608	MELO3C034067.2	685.57	-5.389	6890000000
MELO3C030573.2	16.881	5611	111000000	MELO3C029622.2	45.107	-1097	0.0014501940274204	MELO3C026299.2	32.29	1207	0.0018399547143513	MELO3C020594.2	36.862	-2868	0.0030723201391922		MELO3C025101.2	58.78	1.045	0.00130747	MELO3C030700.2	45.62	-1.761	1.13036e-05					MELO3C010813.2	281.927	-1.59831	0.00043549096144844		MELO3C006083.2	570.286	1.04	9.42e-07	MELO3C022090.2	152.002	-2.147	4.75e-15	MELO3C002134.2	256.07	1.73	0.00131756113363712	MELO3C015336.2	166.26	-1.075	7390000000
MELO3C030700.2	238.512	1296	114000000	MELO3C015876.2	49.208	-1037	0.0015549652806337	MELO3C009414.2	29.224	1284	0.0018628568128691	MELO3C003316.2	34.009	-1.07	0.0033808871135894		MELO3C026521.2	20	1.78	0.00134107	MELO3C026293.2	44.273	-1.471	1.34872e-05					MELO3C023928.2	711.826	-1.11445	0.000459085508689802		MELO3C015337.2	60.907	1.611	1.01e-06	MELO3C014860.2	233.811	-1.617	1.04e-14	MELO3C014876.2	412.09	1.623	0.00132117255877872	MELO3C017761.2	189.57	-1.359	7490000000
MELO3C002492.2	16.062	4975	121000000	MELO3C031066.2	99.835	-1155	0.0015860360907421	MELO3C013120.2	24.759	1462	0.0018614620552027	MELO3C019814.2	22.15	-1483	0.0036698830067672		MELO3C022837.2	46.412	1.137	0.00141477	MELO3C026846.2	110.258	-1.009	1.37077e-05					MELO3C031490.2	601.9	-1.32626	0.000585543395109771		MELO3C005297.2	317.925	1.021	1.02e-06	MELO3C020191.2	434.583	-1.639	1.09e-14	MELO3C029745.2	812.34	1.274	0.00146848335866993	MELO3C006302.2	432.08	-1.351	7700000000
MELO3C018539.2	267.862	5936	125000000	MELO3C005442.2	70.813	-1096	0.0016072476824504	MELO3C009187.2	115.768	1586	0.002270888273624	MELO3C030226.2	33.596	-1147	0.0037051999917469		MELO3C022793.2	29.034	1.295	0.0014339	MELO3C018880.2	820.622	-1.193	1.42767e-05					MELO3C003642.2	137.549	-2.15339	0.000682427999284452		MELO3C010627.2	217.094	1.048	1.1e-06	MELO3C020719.2	2120.09	-1.452	1.08e-14	MELO3C031839.2	492.56	1.213	0.00147741858247255	MELO3C004391.2	166.41	-1.506	8100000000
MELO3C003119.2	840.4	1032	0.0000014282499232794	MELO3C032396.2	39.849	-1173	0.0016098966382167	MELO3C007316.2	29.941	1506	0.0023255207192244	MELO3C022610.2	34.238	-1094	0.0037856089905055		MELO3C103041.2	28.634	1.299	0.00154812	MELO3C005591.2	164.474	-1.062	1.54309e-05					MELO3C026272.2	332.56	-1.44006	0.000724972174692366		MELO3C008128.2	67.284	1.537	1.19e-06	MELO3C024581.2	74.479	-2.895	1.14e-14	MELO3C300110.2	123.24	2.812	0.00151415596846799	MELO3C008137.2	653.53	-1.134	8140000000
MELO3C002099.2	219.041	1156	160000000	MELO3C011056.2	64.107	-1027	0.0016318877699122	MELO3C014571.2	47.856	1033	0.0024474573714226	MELO3C010074.2	35.153	-1	0.0038946834121657		MELO3C031516.2	71.573	3.213	0.00155636	MELO3C013945.2	330.038	-2.351	1.68954e-05					MELO3C024075.2	427.657	-1.30678	0.000763771277125033		MELO3C014299.2	154.794	1.387	1.27e-06	MELO3C006694.2	91.914	-2.385	1.15e-14	MELO3C002717.2	461.3	1.227	0.00157545807389012	MELO3C015783.2	100.99	-1.125	8440000000
MELO3C021939.2	143.789	1336	202000000	MELO3C013890.2	44.806	-1057	0.0016433856632707	MELO3C002476.2	22.984	5215	0.0024518102301105						MELO3C020934.2	28.975	1.614	0.00160839	MELO3C015386.2	44.968	-1.417	1.94463e-05					MELO3C018469.2	189.604	-1.87483	0.000787664212088686		MELO3C020181.2	110.714	1.305	1.33e-06	MELO3C008137.2	94.754	-2.202	1.43e-14	MELO3C027053.2	582.99	1.128	0.00176589294213044	MELO3C026740.2	233.02	-2.789	8750000000
MELO3C019326.2	67.911	1642	0.0000020919853497906	MELO3C026250.2	56.303	-1156	0.0016757710342456	MELO3C021142.2	32.944	1182	0.0027142152807325						MELO3C007339.2	45.782	1.051	0.00169666	MELO3C016060.2	122.237	-3.045	1.9699e-05					MELO3C006644.2	178.542	-1.92254	0.000810613269112536		MELO3C023501.2	68.516	1.527	1.33e-06	MELO3C019326.2	99.724	-2.819	1.63e-14	MELO3C018498.2	495.05	1.451	0.00180915164738918	MELO3C022568.2	104.32	-1.831	8830000000
MELO3C023628.2	40.85	5423	236000000	MELO3C031399.2	63.076	-1039	0.0017303238852438	MELO3C011129.2	43.875	1017	0.0028450872395859						MELO3C012053.2	27.417	1.334	0.00169857	MELO3C011351.2	127.58	-1.003	1.99105e-05					MELO3C034684.2	503.641	-1.13223	0.00083922100163265		MELO3C001981.2	89.334	1.647	1.38e-06	MELO3C021155.2	83.396	-2.503	1.83e-14	MELO3C003476.2	357.5	1.456	0.0018360091636702	MELO3C011364.2	863.38	-7.195	9290000000
MELO3C003633.2	31.93	2049	243000000	MELO3C026102.2	52.215	-1001	0.0020735198950466	MELO3C022430.2	175.45	2027	0.0028955137370817						MELO3C201123.2	9.26	2.508	0.00176934	MELO3C005643.2	10.031	-5.938	2.00891e-05					MELO3C014056.2	178.341	-1.82836	0.00113630248162429		MELO3C032054.2	25.291	2.402	1.46e-06	MELO3C027461.2	1147	-1.631	1.96e-14	MELO3C023553.2	169.9	2.577	0.00192580771212649	MELO3C018602.2	997.13	-1.152	943000000
MELO3C026293.2	85.77	1835	261000000	MELO3C015263.2	20.734	-1549	0.002134988564306	MELO3C002925.2	42.638	2915	0.0029095876047455						MELO3C003105.2	27.875	1.467	0.00186724	MELO3C006363.2	107.898	-1.134	2.1329e-05					MELO3C010262.2	692.326	-1.04546	0.00117708929356402		MELO3C018801.2	742.308	1.316	1.47e-06	MELO3C017950.2	35.509	-4.592	2.1e-14	MELO3C005214.2	563.33	1.406	0.0019453281755472	MELO3C021722.2	795.85	-3.12	9570000000
MELO3C027053.2	142.604	1807	280000000	MELO3C002511.2	6.298	-2.95	0.0021517672491115	MELO3C024760.2	24.17	1312	0.0030061033036671										MELO3C018843.2	34.405	-1.879	2.39165e-05										MELO3C022837.2	71.123	1.416	1.52e-06	MELO3C009681.2	35.296	-4.621	2.45e-14	MELO3C010673.2	364.15	1.523	0.00201710505386376	MELO3C301006.2	448.49	-1.456	0.000106826682118234
MELO3C201364.2	15.115	3244	288000000	MELO3C016387.2	11.569	-2626	0.0023326105208186	MELO3C013923.2	21.236	1374	0.0031902429992074										MELO3C018560.2	85.63	-1.115	3.10835e-05										MELO3C008838.2	211.85	1.3	1.53e-06	MELO3C024820.2	475.74	-2.333	2.77e-14	MELO3C012507.2	335.2	1.459	0.00221001765128062	MELO3C005367.2	245.5	-1.197	0.000107532192667015
MELO3C020963.2	226.46	1444	289000000	MELO3C017935.2	6.824	-2787	0.0025083976791461	MELO3C004579.2	34.114	1408	0.0036368530013681										MELO3C007337.2	93.489	-1.465	3.2762e-05										MELO3C013887.2	343.525	1.205	1.64e-06	MELO3C014160.2	47.348	-4.206	3.01e-14	MELO3C010268.2	579.08	1.203	0.00221820726859429	MELO3C006016.2	127.48	-1.552	0.000110807560602258
MELO3C300110.2	17.442	2908	297000000	MELO3C026552.2	63.696	-1044	0.0026688204763151														MELO3C016041.2	13.08	-3.031	3.29017e-05										MELO3C010229.2	222.611	1.047	1.82e-06	MELO3C007316.2	69.043	-2.493	3.1e-14	MELO3C034260.2	137.32	2.644	0.00242001534129852	MELO3C003650.2	795.87	-2.071	0.000116056012264301
MELO3C010588.2	388.458	1349	305000000																		MELO3C017801.2	110.499	-1.046	3.39531e-05										MELO3C013379.2	211.735	1.365	1.86e-06	MELO3C011868.2	2358.69	-1.438	4.64e-14	MELO3C021266.2	310.72	1.423	0.00278207878722659	MELO3C013624.2	235.86	-2.225	0.00012307831980654
MELO3C003555.2	20.591	3079	321000000																		MELO3C010262.2	141.665	-1.044	3.87249e-05										MELO3C002012.2	94.082	1.253	1.98e-06	MELO3C006891.2	129.317	-2.154	4.86e-14	MELO3C027244.2	492.47	1.116	0.00280215150318612	MELO3C020955.2	873.68	-1.033	0.000125863824677904
MELO3C032848.2	17.716	4.63	338000000																		MELO3C030503.2	45.037	-1.345	4.01312e-05										MELO3C021282.2	147.372	1.106	2.02e-06	MELO3C011771.2	164.749	-1.953	5e-14	MELO3C031345.2	242.47	2.167	0.00290772184324137	MELO3C006228.2	635.44	-2.282	0.000135402619093603
MELO3C020805.2	107.64	1745	351000000																		MELO3C014803.2	32.462	-1.797	4.10598e-05										MELO3C018102.2	25.889	2.245	2.09e-06	MELO3C021849.2	61.213	-3.07	5.18e-14	MELO3C103036.2	976.08	3.209	0.00299892198995569	MELO3C022310.2	110.52	-1.185	0.000136963872559225
MELO3C001941.2	31.739	2191	0.000003561896231612																		MELO3C000019.2	21.86	-1.927	4.59117e-05										MELO3C020257.2	250.408	1.114	2.15e-06	MELO3C006914.2	160.154	-2.446	5.18e-14	MELO3C020645.2	235.57	1.743	0.00304321092403252	MELO3C015930.2	232.29	-1.479	0.00013762815288837
MELO3C013881.2	36.967	1951	0.0000036121292599891																		MELO3C003185.2	68.662	-1.141	4.57839e-05										MELO3C300876.2	20.896	3.076	2.19e-06	MELO3C019983.2	1294.63	-1.702	5.61e-14	MELO3C007379.2	179.52	1.052	0.00308658429042009	MELO3C010833.2	301.05	-2.086	0.00013934039847742
MELO3C026378.2	191.503	1147	367000000																		MELO3C016769.2	12.831	-2.689	4.93961e-05										MELO3C018423.2	54.12	1.698	2.2e-06	MELO3C023408.2	68.014	-2.557	8.03e-14	MELO3C300982.2	271.45	1.547	0.00312132988448112	MELO3C018532.2	121.33	-2.105	0.00014807976058225
MELO3C009094.2	98.683	1372	378000000																		MELO3C016897.2	328.313	-2.132	4.94924e-05										MELO3C013359.2	66.687	1.456	2.25e-06	MELO3C023694.2	78.555	-3.222	8.05e-14	MELO3C002179.2	659.67	1.001	0.00330084145111766	MELO3C021155.2	528.21	-1.098	0.000152232668544866
MELO3C007028.2	92.217	1699	401000000																		MELO3C022459.2	22.504	-1.977	5.74795e-05										MELO3C013855.2	336.247	1.274	2.5e-06	MELO3C024086.2	87.924	-2.388	8.91e-14	MELO3C011131.2	537.53	1.096	0.00351890867396545	MELO3C015274.2	927.78	-1.436	0.000154051463928705
MELO3C017297.2	92.609	1881	436000000																		MELO3C007470.2	7.609	-5.549	6.19654e-05										MELO3C007778.2	66.06	1.427	2.52e-06	MELO3C002598.2	62.489	-2.837	9.05e-14	MELO3C030380.2	475.71	1.08	0.00356065896223056	MELO3C004184.2	433.57	-2.037	0.000167859272057548
MELO3C033575.2	15.241	3256	433000000																		MELO3C034928.2	18.273	-2.668	6.3086e-05										MELO3C025961.2	148.256	1.363	2.62e-06	MELO3C009251.2	240.736	-1.998	1.06e-13	MELO3C008252.2	130.82	3.635	0.00357218383858534	MELO3C006430.2	187.42	-1.202	0.000170370900148896
MELO3C007137.2	48.263	1756	465000000																		MELO3C017219.2	33.752	-1.476	6.58674e-05										MELO03041.2	18.265	3.225	2.71e-06	MELO3C006093.2	60.726	-2.652	1.21e-13	MELO3C011266.2	296.61	1.445	0.00370498713478974	MELO3C012410.2	100.37	-2.035	0.00017023853864783
MELO3C005905.2	67.509	1444	503000000																		MELO3C007777.2	10.347	-3.46	7.01195e-05										MELO3C022464.2	361.532	1.02	2.9e-06	MELO3C002674.2	53.552	-2.745	1.3e-13	MELO3C013804.2	465.07	1.172	0.0036988453037104	MELO3C015643.2	592.83	-1.665	0.000176019083344119
MELO3C009935.2	17.264	3133	611000000																		MELO3C005456.2	10.59	-4.073	7.18422e-05										MELO3C006876.2	64.107	1.393	3.26e-06	MELO3C019804.2	308.041	-1.476	1.55e-13	MELO3C031533.2	110.89	2.605	0.00378050540488602	MELO3C020554.2	746.92	-1.814	0.000175681633390981
MELO3C002426.2	49.701	1611	0.0000063735800745199																		MELO3C005687.2	55.098	-1.288	7.99942e-05										MELO3C010889.2	166.565	1.095	3.26e-06	MELO3C027124.2	1223.42	-5.385	1.73e-13					MELO3C023770.2	306.99	-2.812	0.000175696632105529
MELO3C026243.2	151.884	1.03	697000000																		MELO3C024762.2	56.01	-1.585	8.37071e-05										MELO3C022303.2	240.306	1.034	3.38e-06	MELO3C019528.2	294.008	-1.612	2e-13					MELO3C007872.2	367.96	-4.653	0.000187182330155301
MELO3C014667.2	20.419	3469	776000000																		MELO3C031490.2	12.625	-3.53	9.2914e-05										MELO3C009572.2	174.049	1.078	3.75e-06	MELO3C018228.2	37.763	-4.511	2.21e-13					MELO3C002553.2	875.87	-2.274	0.000202137648103572
MELO3C008027.2	35.384	2158	0.0000101941344748826																		MELO3C020536.2	84.775	-1.087	9.3831e-05										MELO3C016878.2	579.006	1.041	3.78e-06	MELO3C010262.2	181.208	-2.158	2.42e-13					MELO3C021989.2	592.19	-1.033	0.00020416026440725
MELO3C011894.2	13.629	5259	0.0000102221191751193																		MELO3C019734.2	75.85	-1.293	0.000108634										MELO3C024228.2	93.647	1.363	3.9e-06	MELO3C008011.2	534.475	-2.039	2.56e-13					MELO3C018834.2	949.89	-3.068	0.000210043678929701
MELO3C026238.2	70.263	1352	0.0000102067508233417																		MELO3C005639.2	63.731	-1.138	0.000109504										MELO3C016443.2	58.828	1.722	4.69e-06	MELO3C026137.2	233.558	-1.632	2.68e-13					MELO3C005801.2	156.07	-1.048	0.000215883194967973
MELO3C004160.2	14.166	3502	0.0000103860250628675																		MELO3C023447.2	43.207	-1.334	0.00010923										MELO3C011943.2	41.469	1.716	5.18e-06	MELO3C017390.2	1102.83	-1.447	2.76e-13					MELO3C010262.2	245.39	-2.448	0.000219835442754223
MELO3C021312.2	29.917	2.04	0.0000109065425122999																		MELO3C023074.2	385.373	-1.133	0.000110647										MELO3C014560.2	182.077	1.029	5.42e-06	MELO3C023058.2	298.743	-2.242	2.77e-13					MELO3C002671.2	116.01	-2.106	0.000226307597604159
MELO3C019835.2	68.787	1.46	0.0000111826023954435																		MELO3C009099.2	78.77	-1.411	0.000117681										MELO3C006678.2	28.786	2.115	5.68e-06	MELO3C003332.2	2313	-1.319	2.9e-13					MELO3C007565.2	839.26	-1.657	0.00023382216652774
MELO3C020680.2	38.153	2663	0.0000115735594296407																		MELO3C013963.2	57.924	-1.31	0.000124117										MELO3C026644.2	93.392	1.489	5.97e-06	MELO3C035274.2	548.623	-1.56	3.28e-13					MELO3C007786.2	369.91	-1.108	0.000251264652264946
MELO3C002297.2	273.482	1006	0.0000116683032068097																		MELO3C034566.2	31.618	-1.73	0.000126447										MELO3C010431.2	159.573	1.009	6.24e-06	MELO3C012162.2	2255.59	-1.815	3.5e-13					MELO3C002293.2	781.15	-2.116	0.00025480413896318
MELO3C021971.2	66.176	1423	0.0000123572033042777																		MELO3C030800.2	75.318	-1.404	0.000140588										MELO3C012975.2	46.572	1.531	7.12e-06	MELO3C009818.2	283.087	-1.805	3.87e-13					MELO3C015463.2	907.64	-1.501	0.000257715189892189
MELO3C002047.2	597.392	1108	0.0000126702167882809																		MELO3C010208.2	19.606	-2.108	0.000145571										MELO3C014724.2	174.026	1.17	7.42e-06	MELO3C002756.2	41.399	-3.097	4.1e-13					MELO3C010264.2	675.6	-1.017	0.00026221263593137
MELO3C005643.2	97.153	4.57	0.0000126621495339304																		MELO3C030911.2	15.009	-2.258	0.000156699										MELO3C008932.2	63.816	1.434	7.57e-06	MELO3C010264.2	67.415	-2.461	4.32e-13					MELO3C000317.2	211.99	-3.457	0.000266609997437038
MELO3C007853.2	15.06	3197	0.0000131922452878767																		MELO3C026243.2	113.378	-1.121	0.000167454										MELO3C035349.2	403.643	1.298	7.95e-06	MELO3C024214.2	34.114	-3.658	5.77e-13					MELO3C002411.2	973.8	-1.371	0.000279950490864558
MELO3C021164.2	8.091	6328	0.0000137536892614982																		MELO3C012270.2	13.216	-2.356	0.000168756										MELO3C012550.2	17.932	2.63	8.8e-06	MELO3C014517.2	163.711	-1.663	5.92e-13					MELO3C020489.2	397.42	-1.724	0.000282870625676466
MELO3C002082.2	33.541	1733	0.0000140293025088851																		MELO3C009203.2	447.841	-1.026	0.000171486										MELO3C010715.2	29.778	1.862	9.57e-06	MELO3C017064.2	365.457	-1.481	8.85e-13					MELO3C026875.2	102.61	-2.564	0.000290807381788848
MELO3C201554.2	588.567	1244	0.0000147871245174724																		MELO3C007537.2	69.055	-1.017	0.000178673										MELO3C026282.2	22.333	2.202	9.67e-06	MELO3C009611.2	549.843	-1.56	1e-12					MELO3C007601.2	448.17	-1.375	0.000297517274246686
MELO3C014638.2	16.502	3182	0.0000157390085033617																		MELO3C025547.2	10.551	-2.661	0.000179842										MELO3C022326.2	90.115	1.241	9.69e-06	MELO3C010180.2	710.871	-1.551	1.09e-12					MELO3C020725.2	506.6	-1.19	0.000297678668104584
MELO3C030226.2	24.626	2469	0.0000177768416429274																		MELO3C002084.2	30.373	-1.664	0.000183393										MELO3C004471.2	128.229	1.042	9.77e-06	MELO3C014302.2	256.914	-2.391	1.21e-12					MELO3C005798.2	100.59	-1.351	0.000301022210157514
MELO3C020601.2	119.303	1057	0.0000179758342442666																		MELO3C028684.2	30.806	-1.564	0.000187911										MELO3C010008.2	148.596	1.032	1e-05	MELO3C020341.2	502.979	-1.3	1.32e-12					MELO3C015941.2	131.63	-1.637	0.000309973754239148
MELO3C035674.2	11.869	5885	0.0000204374744225599																		MELO3C007055.2	64.506	-1.282	0.000189402										MELO3C011443.2	23.945	2.634	1.08e-05	MELO3C020245.2	45.604	-2.955	1.46e-12					MELO3C005539.2	495.83	-4.426	0.000318185804218104
MELO3C008136.2	7.48	6219	0.0000211719239949394																		MELO3C034618.2	82.667	-1.555	0.000194473										MELO3C004439.2	113.516	1.114	1.15e-05	MELO3C003650.2	70.195	-2.229	1.59e-12					MELO3C024464.2	145.49	-1.975	0.000321056280179896
MELO3C011277.2	14.815	3454	0.0000215930769803691																		MELO3C014665.2	18.045	-2.056	0.000205124										MELO3C003762.2	398.117	1.147	1.18e-05	MELO3C023350.2	295.968	-1.45	2.31e-12					MELO3C003815.2	647.91	-1.007	0.000323059291539306
MELO3C300492.2	38.667	1893	0.0000218393648850702																		MELO3C007915.2	21.479	-2.024	0.000217696										MELO3C020602.2	24.441	2.054	1.24e-05	MELO3C024075.2	150.948	-2.059	2.33e-12					MELO3C024001.2	253.24	-1.201	0.000327209675359865
MELO3C002747.2	24.827	2023	0.0000232904177040087																		MELO3C012968.2	63.988	-1.037	0.000227249										MELO3C012358.2	2349.77	1.264	1.25e-05	MELO3C016012.2	845.746	-1.581	2.35e-12					MELO3C006923.2	610.5	-1.454	0.000338478909656322
MELO3C015336.2	15.199	3071	0.0000237121757043588																		MELO3C012484.2	44.116	-1.62	0.000237152										MELO3C019381.2	34.954	1.728	1.28e-05	MELO3C017297.2	49.108	-2.577	2.78e-12					MELO3C003482.2	947.66	-3.657	0.000339157528822513
MELO3C012630.2	76.308	1.34	0.0000240122394476104																		MELO3C015961.2	57.397	-1.264	0.000238204										MELO3C000279.2	199.28	1.419	1.31e-05	MELO3C024161.2	209.976	-2.231	2.83e-12					MELO3C015098.2	114.7	-1.08	0.000360593887080255
MELO3C022144.2	93.63	1322	0.0000243272110977385																		MELO3C020963.2	77.46	-1.046	0.000241807										MELO3C032678.2	22.167	2.53	1.53e-05	MELO3C018005.2	219.126	-1.75	4.22e-12					MELO3C007253.2	467.71	-1.2	0.000367840743496173
MELO3C015357.2	50.371	1694	0.0000249236496981191																		MELO3C019590.2	49.112	-1.19	0.000246698										MELO3C020861.2	113.252	1.082	1.66e-05	MELO3C008477.2	118.129	-2.163	4.65e-12					MELO3C032886.2	958.58	-1.903	0.000370444224329649
MELO3C300531.2	52.349	1776	0.0000251019415695269																		MELO3C010275.2	50.443	-1.15	0.000253854										MELO3C004685.2	96.894	1.146	1.7e-05	MELO3C010833.2	188.526	-1.645	4.92e-12					MELO3C014540.2	129.35	-1.1	0.000392743533845165
MELO3C017032.2	45.753	1539	0.0000280190415966854																		MELO3C201171.2	39.606	-1.262	0.000260855										MELO3C024320.2	132.601	1.047	1.76e-05	MELO3C007028.2	40.51	-3.02	5.02e-12					MELO3C025111.2	377.3	-2.445	0.000392051152940172
MELO3C005451.2	27.481	2.01	0.0000323246491232263																		MELO3C011749.2	24.248	-1.703	0.000316208										MELO3C034239.2	21.142	2.612	1.81e-05	MELO3C015424.2	63.133	-2.368	5.16e-12					MELO3C016918.2	754.6	-1.47	0.000399816240847612
MELO3C012507.2	45.983	1568	0.0000322522082702865																		MELO3C002517.2	6.143	-5.23	0.000320932										MELO3C034245.2	21.353	2.726	1.91e-05	MELO3C020799.2	46.553	-3.028	5.67e-12					MELO3C020884.2	426.74	-3.722	0.000399755415347622
MELO3C024269.2	16.639	2641	0.0000322268621938176																		MELO3C023665.2	36.457	-1.352	0.000324083										MELO3C017630.2	137.001	1.126	1.94e-05	MELO3C009595.2	287.117	-1.701	6.42e-12					MELO3C023665.2	211.09	-1.781	0.000408156009953953
MELO3C016281.2	50.898	1711	0.0000345032772793896																		MELO3C003188.2	10.79	-2.534	0.000327643										MELO3C002170.2	68.864	1.268	2.01e-05	MELO3C024799.2	188.33	-1.88	6.79e-12					MELO3C015936.2	417.43	-2.249	0.000410500638614087
MELO3C002065.2	11.622	3654	0.0000346762743873887																		MELO3C015792.2	6.979	-3.934	0.000378814										MELO3C014945.2	98.364	1.153	2.05e-05	MELO3C025907.2	60.921	-2.449	8.19e-12					MELO3C012930.2	953.01	-1.552	0.000432571739148929
MELO3C013735.2	11.846	3616	0.0000354507957978991																		MELO3C025652.2	4.072	-5.617	0.000403253										MELO3C017612.2	72.759	1.393	2.1e-05	MELO3C024570.2	27.114	-4.055	8.93e-12					MELO3C025357.2	303.53	-2.606	0.000456535725652961
MELO3C300056.2	10.209	4181	0.0000368925473009345																		MELO3C028206.2	7.847	-4.658	0.000415234										MELO3C003496.2	19.839	2.189	2.13e-05	MELO3C026846.2	38.082	-3.022	9.1e-12					MELO3C010611.2	758.05	-1.028	0.000459205017584251
MELO3C007588.2	56.084	4851	0.0000399461787178533																		MELO3C031487.2	114.43	-1.02	0.0004413										MELO3C016826.2	17.068	2.484	2.18e-05	MELO3C009140.2	276.972	-1.556	1.01e-11					MELO3C009144.2	482.55	-2.964	0.000460682986920934
MELO3C003648.2	98.53	1045	0.000041513256716716																		MELO3C026824.2	207.001	-1.047	0.000504548										MELO3C016823.2	64.968	1.274	2.22e-05	MELO3C031115.2	136.983	-1.676	1.12e-11					MELO3C003620.2	355.47	-1.111	0.000492025019104935
MELO3C021060.2	24.334	2182	0.0000433157196461048																		MELO3C025433.2	75.208	-1.098	0.000506162										MELO3C024866.2	87.278	1.169	2.23e-05	MELO3C014630.2	1103.3	-4.007	1.23e-11					MELO3C022071.2	980.84	-3.083	0.000500716673636914
MELO3C024583.2	116.825	1202	0.0000439005943754552																		MELO3C023497.2	6.403	-3.759	0.00051664										MELO3C034244.2	50.161	1.482	2.24e-05	MELO3C002476.2	32.688	-4.483	1.25e-11					MELO3C016060.2	112.76	-1.594	0.000508975567603574
MELO3C016574.2	132.647	1027	0.0000456244466298023																		MELO3C025608.2	16.455	-2.04	0.000540688										MELO3C012013.2	416.013	1.202	2.26e-05	MELO3C012279.2	180.888	-1.581	1.37e-11					MELO3C023408.2	497.37	-2.311	0.000510056254909982
MELO3C103026.2	12.677	3542	0.0000468015616439854																		MELO3C034116.2	6.633	-4.423	0.000544903										MELO3C008299.2	130.605	1.183	2.32e-05	MELO3C034100.2	1692.4	-1.351	1.54e-11					MELO3C011474.2	124.74	-6.63	0.000516665675911106
MELO3C024378.2	57.51	1464	0.0000470261868889972																		MELO3C025025.2	25.672	-1.638	0.000550057										MELO3C300207.2	12.473	3.748	2.38e-05	MELO3C005796.2	306.92	-1.8	1.98e-11					MELO3C013872.2	560.4	-3.84	0.000514920008645924
MELO3C005858.2	12.618	3234	0.0000502414479392481																		MELO3C026961.2	24.358	-1.543	0.000577191										MELO3C025940.2	82.626	1.219	2.47e-05	MELO3C002220.2	114.66	-1.967	2.03e-11					MELO3C015306.2	205.26	-2.729	0.000518662020728748
MELO3C031724.2	23.787	2059	0.0000518804599416485																		MELO3C016866.2	38.648	-1.316	0.000582581										MELO3C003759.2	91.775	1.35	2.49e-05	MELO3C012217.2	38.86	-2.909	2.03e-11					MELO3C026214.2	235.11	-1.318	0.000527066471353168
MELO3C008215.2	67.478	1227	0.0000543436355376264																		MELO3C003640.2	7.808	-3.255	0.000608847										MELO3C005388.2	109.016	1.093	2.51e-05	MELO3C025078.2	284.803	-1.757	2.11e-11					MELO3C027337.2	109.71	-1.136	0.000527433982225997
MELO3C011476.2	6.895	6097	0.0000547612381352435																		MELO3C015503.2	23.136	-1.582	0.000611659										MELO3C025780.2	28.974	1.884	2.64e-05	MELO3C002421.2	105.842	-1.897	2.24e-11					MELO3C020934.2	514.92	-1.993	0.000616657296330202
MELO3C028644.2	5.399	5741	0.0000554328052266827																		MELO3C000819.2	16.597	-5.236	0.000681095										MELO3C026494.2	15.407	2.512	2.68e-05	MELO3C002880.2	35.078	-3.821	2.47e-11					MELO3C001175.2	893.57	-1.295	0.000628550961095042
MELO3C015938.2	183.998	1017	0.000056070398013256																		MELO3C007253.2	13.325	-2.032	0.000690723										MELO3C003725.2	302.355	1.059	2.86e-05	MELO3C022040.2	176.825	-1.575	2.77e-11					MELO3C014197.2	844.85	-1.249	0.000636222345486612
MELO3C023790.2	30.481	1.9	0.0000564712474797662																		MELO3C018768.2	25.886	-1.591	0.00071501										MELO3C025870.2	52.537	1.381	2.93e-05	MELO3C019334.2	63.639	-2.261	2.91e-11					MELO3C022348.2	487.78	-1.361	0.000673281239314046
MELO3C008149.2	95.791	1099	0.0000570081870085542																		MELO3C014239.2	37.532	-1.622	0.000725485										MELO3C020244.2	220.185	1.044	3.23e-05	MELO3C023522.2	51.704	-2.331	3.67e-11					MELO3C005841.2	458.14	-3.454	0.000680198566758806
MELO3C002223.2	63.747	1555	0.0000612317455599553																		MELO3C021922.2	46.878	-1.145	0.000739278										MELO3C005612.2	14.113	2.71	3.33e-05	MELO3C004565.2	135.135	-1.662	3.7e-11					MELO3C003416.2	119.56	-2.731	0.000686946082279638
MELO3C014803.2	142.243	2893	0.0000621378980654689																		MELO3C020464.2	36.719	-1.259	0.000793213										MELO3C013692.2	25.384	1.895	3.59e-05	MELO3C017556.2	25.123	-4.955	3.94e-11					MELO3C032305.2	181.09	-1.042	0.000734457588990864
MELO3C023014.2	89.551	1323	0.0000625981303676666																		MELO3C006491.2	42.915	-1.181	0.00080315										MELO3C016718.2	14.305	2.712	3.78e-05	MELO3C022348.2	63.855	-2.311	4.04e-11					MELO3C011101.2	218.99	-1.094	0.000737579627052284
MELO3C022324.2	34.607	1921	0.0000629372800762828																		MELO3C019470.2	7.399	-4.582	0.000830724										MELO3C034532.2	90.638	1.368	3.8e-05	MELO3C005757.2	121.888	-1.736	4.2e-11					MELO3C015421.2	570.99	-2.021	0.000741093808005433
MELO3C017208.2	24.764	2.4	0.0000643219165686539																		MELO3C017254.2	58.224	-1.02	0.000899794										MELO3C002920.2	53.966	1.318	3.94e-05	MELO3C007555.2	241.235	-1.41	4.3e-11					MELO3C024135.2	545.63	-1.23	0.000766472057896653
MELO3C002091.2	104.708	3087	0.0000655139290145135																		MELO3C016281.2	19.522	-1.645	0.000930611										MELO3C008080.2	64.109	1.265	3.95e-05	MELO3C014304.2	26.674	-3.782	4.34e-11					MELO3C006093.2	338.01	-1.4	0.000830615858508555
MELO3C026712.2	55.419	1331	0.0000671453206908862																		MELO3C008328.2	32.3	-1.37	0.000938221										MELO3C006591.2	62.655	1.302	4.04e-05	MELO3C015336.2	143.682	-1.548	7.61e-11					MELO3C017072.2	971.23	-3.184	0.000872502501660792
MELO3C005783.2	139.711	1116	0.0000681992795580337																		MELO3C002756.2	25.928	-1.487	0.000966716										MELO3C015595.2	38.82	1.546	4.08e-05	MELO3C018045.2	621.723	-1.462	8.46e-11					MELO3C018426.2	104.47	-1.046	0.000873496546706468
MELO3C018397.2	19.913	2157	0.0000685867064150347																		MELO3C010854.2	11.705	-2.613	0.000970311										MELO3C010778.2	110.193	1.044	4.13e-05	MELO3C007862.2	34.503	-3.002	1.1e-10					MELO3C015503.2	495.31	-3.304	0.00087740767717029
MELO3C024412.2	53.369	1493	0.0000732920454390505																		MELO3C018023.2	49.718	-1.264	0.000984982										MELO3C014683.2	95.015	1.145	4.14e-05	MELO3C006160.2	177.825	-1.488	1.17e-10					MELO3C025012.2	225.05	-1.79	0.00089078971825093
MELO3C026154.2	86.887	1161	0.0000773242590428819																		MELO3C033695.2	30.398	-1.281	0.00100136										MELO3C033740.2	38.807	1.685	4.26e-05	MELO3C012010.2	66.424	-2.022	1.33e-10					MELO3C020619.2	151.54	-2.479	0.000925401420486776
MELO3C020464.2	42.152	1605	0.0000793525385841894																		MELO3C023827.2	100.701	-1.004	0.00117057										MELO3C003968.2	34.152	1.621	4.51e-05	MELO3C005703.2	238.896	-1.579	1.41e-10					MELO3C012233.2	331.5	-1.399	0.00094073142378612
MELO3C012326.2	108.89	1052	0.0000825202775513666																		MELO3C013946.2	60.614	-1.289	0.00118418										MELO3C015496.2	143.652	1.07	4.54e-05	MELO3C002925.2	31.468	-3.509	1.43e-10					MELO3C022072.2	594.63	-1.163	0.000954204422627315
MELO3C015314.2	58.157	1387	0.0000850483213605226																		MELO3C025771.2	45.682	-1.061	0.00121513										MELO3C026712.2	38.77	1.501	4.54e-05	MELO3C026214.2	30.513	-5.036	1.73e-10					MELO3C300812.2	404.9	-3.132	0.000972394713970082
MELO3C017124.2	32.546	2136	0.0000868580407155077																		MELO3C022246.2	168.378	-1.049	0.00122375										MELO3C014714.2	70.686	1.318	4.6e-05	MELO3C002293.2	107.706	-1.696	1.78e-10					MELO3C026247.2	451.3	-2.625	0.000970797220145724
MELO3C010854.2	24.635	2095	0.0000892257328283243																		MELO3C013919.2	21.242	-1.674	0.0012685										MELO3C300010.2	29.753	1.94	4.71e-05	MELO3C015804.2	103.061	-2.363	2.08e-10					MELO3C011952.2	283.06	-1.89	0.00104532730382099
MELO3C015468.2	46.022	1468	0.0000989435875414561																		MELO3C002543.2	4.282	-4.708	0.00129328										MELO3C002387.2	104.684	1.059	4.76e-05	MELO3C010761.2	358.541	-1.382	2.21e-10					MELO3C300999.2	165.14	-1.263	0.00106785356788836
MELO3C032299.2	429.108	1275	0.0001009693782085																		MELO3C005784.2	4.217	-4.708	0.00128852										MELO3C300651.2	44.952	1.509	4.79e-05	MELO3C019589.2	270.287	-1.352	2.23e-10					MELO3C003917.2	169.66	-1.267	0.00108880509801193
MELO3C001921.2	87.916	1245	0.0001011616000188																		MELO3C031549.2	14.434	-2.109	0.00133478										MELO3C005231.2	73.195	1.271	4.96e-05	MELO3C006191.2	156.144	-1.602	2.39e-10					MELO3C022985.2	969.3	-2.118	0.00110455760229944
MELO3C300766.2	167.298	1158	0.0001255874532283																		MELO3C010774.2	19.94	-1.539	0.00133653										MELO3C004610.2	339.98	1.208	5.22e-05	MELO3C006086.2	289.101	-1.266	2.45e-10					MELO3C007630.2	260.41	-1.117	0.00110707379345905
MELO3C002240.2	40.321	1648	0.000127786971183																		MELO3C200060.2	19.13	-1.564	0.00135739										MELO3C201755.2	10.937	3.331	5.36e-05	MELO3C000398.2	58.696	-2.421	2.83e-10					MELO3C004514.2	530.31	-1.976	0.00113185828222484
MELO3C018439.2	32.905	1571	0.0001299006338155																		MELO3C014833.2	5.526	-4.12	0.00136545										MELO3C010725.2	30.076	1.684	5.37e-05	MELO3C012417.2	292.576	-1.586	2.86e-10					MELO3C005305.2	846.24	-3.103	0.00114079819949692
MELO3C013009.2	145.752	1199	0.0001365558368813																		MELO3C003642.2	11.87	-2.247	0.00140196										MELO3C002179.2	65.121	1.294	5.43e-05	MELO3C016485.2	94.509	-1.955	2.94e-10					MELO3C031604.2	713.34	-3.15	0.00116344127833526
MELO3C004409.2	18.609	6552	0.0001397191119017																		MELO3C026214.2	12.337	-2.504	0.00149937										MELO3C027064.2	95.131	1.11	5.46e-05	MELO3C014239.2	121.353	-1.929	3.02e-10					MELO3C010587.2	153.93	-1.362	0.00124499111212916
MELO3C022821.2	76.073	1368	0.0001406159571553																		MELO3C026001.2	13.692	-2.154	0.00152154										MELO3C005293.2	119.202	1.52	5.53e-05	MELO3C013963.2	81.002	-1.789	3.12e-10					MELO3C005628.2	123.83	-1.137	0.00129082402326394
MELO3C013157.2	75.704	1342	0.0001419988805453																		MELO3C002555.2	40.191	-1.196	0.00154244										MELO3C010582.2	19.633	2.32	5.52e-05	MELO3C020575.2	1218.03	-1.299	3.11e-10					MELO3C009908.2	526.33	-1.886	0.00131547527139219
MELO3C008366.2	51.567	4982	0.0001432599336661																		MELO3C006438.2	20.327	-1.548	0.00155884										MELO3C017902.2	15.378	2.383	5.62e-05	MELO3C023587.2	30.502	-3.71	3.38e-10					MELO3C017068.2	779.96	-2.448	0.00132601989562581
MELO3C005206.2	54.516	1287	0.0001465011844737																		MELO3C009681.2	42.208	-2.909	0.00156375										MELO3C018131.2	47.067	1.422	5.72e-05	MELO3C014669.2	56.318	-2.239	3.67e-10					MELO3C023808.2	645.5	-1.876	0.00134475776945523
MELO3C015185.2	175.736	1218	0.0001717825829472																		MELO3C020007.2	14.441	-1.852	0.00164572										MELO3C024235.2	13.671	2.866	5.83e-05	MELO3C020796.2	34.773	-2.825	4.31e-10					MELO3C021142.2	441.43	-1.89	0.00137159275308379
MELO3C018998.2	75.877	1141	0.0001744508387354																		MELO3C018798.2	7.555	-2.67	0.00168583										MELO3C020695.2	13.17	2.906	6.46e-05	MELO3C018475.2	79.662	-2.256	4.67e-10					MELO3C012216.2	133.09	-2.067	0.00143029430341393
MELO3C023420.2	428.096	1025	0.0001772068056924																		MELO3C019924.2	36.992	-1.128	0.00170375										MELO3C003571.2	132.722	1.069	6.65e-05	MELO3C013851.2	779.152	-1.584	5.07e-10					MELO3C026293.2	361.54	-2.021	0.00143299305792753
MELO3C013896.2	59.305	1362	0.000181942428869																		MELO3C006439.2	49.796	-1.075	0.00186742										MELO3C201364.2	11.474	3.655	7.06e-05	MELO3C015098.2	124.747	-1.62	5.73e-10					MELO3C031582.2	419.4	-1.037	0.00144131544932046
MELO3C020394.2	59.702	1.24	0.0001862173537151																		MELO3C005712.2	39.502	-1.163	0.00188015										MELO3C013120.2	58.653	1.319	7.1e-05	MELO3C000592.2	1689.35	-1.338	6.07e-10					MELO3C006536.2	578.34	-1.124	0.00145722257431096
MELO3C004374.2	7.422	5196	0.0001884858087861																															MELO3C020398.2	90.774	1.402	7.17e-05	MELO3C008914.2	43.422	-2.406	6.04e-10					MELO3C021979.2	273.63	-1.348	0.00147775356888685
MELO3C201555.2	323.106	1071	0.0002122904080497																															MELO3C012498.2	19.874	2.123	7.39e-05	MELO3C028206.2	22.155	-4.381	6.86e-10					MELO3C024306.2	385.75	-3.28	0.00150156931061971
MELO3C007857.2	147.229	1274	0.000221377518014																															MELO3C003323.2	46.166	1.374	7.58e-05	MELO3C009099.2	68.037	-1.874	6.94e-10					MELO3C010177.2	579.37	-1.995	0.00158614438448345
MELO3C026561.2	8.361	4613	0.0002215365710472																															MELO3C022436.2	66.56	1.669	7.6e-05	MELO3C014803.2	43.971	-3.411	7.25e-10					MELO3C005885.2	664.87	-4.848	0.00160522741322508
MELO3C021849.2	41.298	1677	0.0002290272365606																															MELO3C005819.2	77.758	1.203	8.06e-05	MELO3C021722.2	69.954	-2.284	8.39e-10					MELO3C023183.2	477.77	-1.155	0.00163710941536312
MELO3C300109.2	9.739	3213	0.0002461354281736																															MELO3C009025.2	65.846	1.209	8.67e-05	MELO3C025012.2	27.881	-2.989	8.43e-10					MELO3C010208.2	211.02	-1.158	0.00172274595950934
MELO3C013941.2	105.265	1071	0.0002482167678007																															MELO3C017315.2	21.506	2.061	8.7e-05	MELO3C003148.2	41.346	-2.869	8.82e-10					MELO3C026378.2	445.31	-2.618	0.00183533447782891
MELO3C031894.2	35.22	1623	0.0002532467397074																															MELO3C013926.2	22.96	1.996	8.92e-05	MELO3C008366.2	26.125	-4.215	9.3e-10					MELO3C014304.2	113.7	-2.554	0.00185628469923631
MELO3C003002.2	61.419	1525	0.0002684767810635																															MELO3C002345.2	17.355	2.571	9.29e-05	MELO3C018003.2	120.163	-2.273	9.76e-10					MELO3C002611.2	673.77	-1.047	0.00187265752650788
MELO3C017623.2	33.419	1601	0.0002788134996331																															MELO3C018794.2	24.457	1.833	9.35e-05	MELO3C021989.2	69.94	-2.006	9.93e-10					MELO3C009127.2	645.46	-1.107	0.00188478367643076
MELO3C018862.2	266.749	1239	0.0002931611155109																															MELO3C025560.2	66.291	1.238	9.64e-05	MELO3C002513.2	224.44	-1.843	9.94e-10					MELO3C026029.2	263.59	-1.097	0.00192076484399575
MELO3C012752.2	22.571	1815	0.0002951640462937																															MELO3C012712.2	139.617	1.03	9.96e-05	MELO3C005818.2	229.998	-1.324	1.04e-09					MELO3C022459.2	133.71	-4.271	0.00200293384076264
MELO3C003606.2	41.244	5687	0.0002990414814696																															MELO3C002034.2	66.641	1.454	0.0001	MELO3C016334.2	63.385	-2.343	1.06e-09					MELO3C013784.2	180.07	-1.155	0.00207086151228698
MELO3C009946.2	18.747	1925	0.0002991386110825																															MELO3C010537.2	60.113	1.243	0.00010074	MELO3C006763.2	148.987	-1.513	1.08e-09					MELO3C002504.2	408.54	-1.536	0.00213670463678404
MELO3C013871.2	88.7	1064	0.0003002233600019																															MELO3C008304.2	20.753	1.959	0.00010157	MELO3C020261.2	80.274	-2.034	1.13e-09					MELO3C018508.2	355.1	-1.133	0.00213638657833683
MELO3C011245.2	35.782	1.66	0.0003009877829416																															MELO3C003231.2	113.717	1.008	0.0001037	MELO3C004428.2	201.448	-1.422	1.14e-09					MELO3C020007.2	402.82	-1.686	0.0021474057309464
MELO3C023605.2	104.097	1051	0.0003017395171398																															MELO3C003227.2	43.19	1.393	0.00010459	MELO3C026598.2	230.835	-1.247	1.16e-09					MELO3C009383.2	856.61	-1.334	0.00215609771714857
MELO3C008139.2	117.036	1105	0.0003178475010698																															MELO3C018594.2	109.826	1.301	0.0001078	MELO3C007777.2	24.86	-5.724	1.27e-09					MELO3C024531.2	234.25	-1.273	0.00219242138101089
MELO3C006755.2	106.503	1017	0.0003265926560594																															MELO3C025390.2	74.089	1.309	0.0001137	MELO3C020708.2	45.641	-2.223	1.3e-09					MELO3C007431.2	610.03	-1.019	0.00220932754739842
MELO3C003088.2	13.889	2.41	0.0003282031642182																															MELO3C034442.2	64.565	1.331	0.00012105	MELO3C014437.2	29.291	-3.322	1.41e-09					MELO3C018234.2	190.07	-1.552	0.00224438367115967
MELO3C009858.2	14.578	3.08	0.0003720783349292																															MELO3C012335.2	103.217	1.022	0.00012918	MELO3C018007.2	23.96	-4.742	1.53e-09					MELO3C006690.2	850.47	-1.002	0.00226604608793424
MELO3C005709.2	66.097	1042	0.0003792728042838																															MELO3C003559.2	65.921	1.291	0.0001299	MELO3C025732.2	177.09	-1.423	1.56e-09					MELO3C032003.2	137.98	-1.441	0.00227824151404507
MELO3C014154.2	151.59	1056	0.0003853974241275																															MELO3C028593.2	177.044	1.096	0.00013005	MELO3C032551.2	155.085	-1.632	1.62e-09					MELO3C004742.2	167.82	-1.142	0.00227607309083174
MELO3C002093.2	77.181	1003	0.0003868252787461																															MELO3C017082.2	22.489	1.847	0.00013271	MELO3C023628.2	30.475	-7.452	1.66e-09					MELO3C006484.2	154.5	-5.256	0.00229983685998236
MELO3C002542.2	51.544	1151	0.0004043749108176																															MELO3C201083.2	20.742	2.391	0.00013515	MELO3C030915.2	23.616	-3.985	1.78e-09					MELO3C020811.2	187.46	-1.072	0.00230087279090127
MELO3C018223.2	16.576	2249	0.0004094728861515																															MELO3C027042.2	41.956	1.398	0.0001366	MELO3C010705.2	153.014	-1.37	1.93e-09					MELO3C014211.2	975.17	-1.145	0.0023334066205708
MELO3C006969.2	69.274	1158	0.000415929061036																															MELO3C025408.2	29.53	1.757	0.00013906	MELO3C021940.2	836.228	-1.102	1.98e-09					MELO3C018223.2	206.18	-1.07	0.0023550432691637
MELO3C003371.2	22.029	1722	0.0004463505451649																															MELO3C014890.2	62.929	1.258	0.00014322	MELO3C002624.2	266.694	-1.675	2.03e-09					MELO3C013679.2	342.93	-1.119	0.00238941653765418
MELO3C013894.2	457.289	2835	0.0004486678304534																															MELO3C010809.2	61.161	1.181	0.00014812	MELO3C016260.2	271.851	-1.299	2.03e-09					MELO3C019334.2	650.18	-1.501	0.0023978752157931
MELO3C027042.2	35.678	1454	0.0004486616944101																															MELO3C013741.2	74.378	1.163	0.00015082	MELO3C018532.2	121.233	-1.713	2.11e-09					MELO3C022678.2	118.5	-2.925	0.00241538309061998
MELO3C003768.2	67.246	1071	0.0004544789393887																															MELO3C011401.2	112.468	1.003	0.0001554	MELO3C023195.2	41.746	-2.538	2.41e-09					MELO3C002421.2	455.54	-1.589	0.0024690993378546
MELO3C003201.2	11.142	3097	0.0004682143266984																															MELO3C010936.2	80.251	1.095	0.00015641	MELO3C013287.2	182.441	-1.888	2.47e-09					MELO3C010810.2	363.95	-1.296	0.00252010745291057
MELO3C013942.2	9.859	3126	0.0004768576700048																															MELO3C301005.2	49.016	3.351	0.00015838	MELO3C004702.2	75.449	-1.911	2.9e-09					MELO3C201386.2	234.67	-1.978	0.00254051484293483
MELO3C007429.2	73.296	1064	0.0004797184730276																															MELO3C007668.2	163.971	1.024	0.0001645	MELO3C026788.2	309.408	-1.54	3.18e-09					MELO3C020166.2	245.92	-1.438	0.00258605978911106
MELO3C024902.2	104.998	1028	0.0004922829734038																															MELO3C022233.2	99.144	1.004	0.00016938	MELO3C011474.2	31.683	-3.354	3.33e-09					MELO3C006043.2	186.55	-1.741	0.00261064716055615
MELO3C016558.2	64.862	1071	0.0005260163601239																															MELO3C007988.2	86.768	1.088	0.00017759	MELO3C027670.2	270.556	-1.709	3.37e-09					MELO3C026307.2	401.19	-1.051	0.00260904687979752
MELO3C032677.2	411.431	1048	0.0005336980168677																															MELO3C011173.2	91.721	1.113	0.00018024	MELO3C021218.2	183.451	-1.348	3.49e-09					MELO3C018565.2	957.36	-1.005	0.00267144741532525
MELO3C015780.2	38.348	1677	0.0005343477326716																															MELO3C022793.2	29.583	1.938	0.00018416	MELO3C008086.2	209.281	-1.256	3.64e-09					MELO3C025919.2	668.29	-1.144	0.00272466017113702
MELO3C015441.2	51.397	1134	0.0005494311453741																															MELO3C027975.2	15.07	2.467	0.00018983	MELO3C002830.2	669.952	-1.398	3.71e-09					MELO3C014192.2	167.61	-1.469	0.00274117747104554
MELO3C021643.2	288.387	2932	0.0005516431643633																															MELO3C032315.2	57.243	1.182	0.00019879	MELO3C016593.2	23.244	-4.1	3.78e-09					MELO3C009842.2	369.72	-1.498	0.00285173185028159
MELO3C002105.2	34.783	1663	0.0005551130501091																															MELO3C007768.2	145.909	1.018	0.00019991	MELO3C004187.2	212.092	-1.359	3.9e-09					MELO3C013634.2	368.54	-1.048	0.00286474850934081
MELO3C024426.2	44.206	1277	0.0005605797225335																															MELO3C008809.2	90.159	1.049	0.00020403	MELO3C013498.2	214.233	-1.293	4e-09					MELO3C014468.2	120.16	-1.513	0.00288895940820718
MELO3C007618.2	159.481	2796	0.0005642275494484																															MELO3C002480.2	91.434	1.081	0.00021544	MELO3C014473.2	172.045	-1.372	4.24e-09					MELO3C014948.2	311.68	-3.102	0.00300851604455085
MELO3C005263.2	12.227	2401	0.0005837977268847																															MELO3C014533.2	80.276	1.029	0.00022358	MELO3C001995.2	263.387	-1.206	4.26e-09					MELO3C011027.2	244.77	-1.088	0.00306865397374514
MELO3C013923.2	36.873	1431	0.0005861432157431																															MELO3C018406.2	27.997	1.564	0.0002251	MELO3C014197.2	87.16	-1.737	4.52e-09					MELO3C032248.2	169.75	-1.323	0.00309305482636439
MELO3C014512.2	13.227	2.2	0.0006102114446296																															MELO3C003485.2	59.986	1.16	0.00022568	MELO3C016340.2	24.592	-3.568	4.88e-09					MELO3C017008.2	581.78	-1.122	0.00310538394345418
MELO3C017095.2	41.825	1235	0.0006235202994813																															MELO3C033677.2	7.757	3.955	0.00022882	MELO3C005495.2	42.968	-2.389	4.9e-09					MELO3C012695.2	661.56	-1.689	0.00317356892579484
MELO3C201755.2	21.656	1.77	0.0006291836291207																															MELO3C007427.2	16.787	2.153	0.00023114	MELO3C026754.2	21.777	-3.722	5.04e-09					MELO3C011553.2	188.35	-1.022	0.00319316624650199
MELO3C017545.2	78.007	1102	0.0006386283088875																															MELO3C021266.2	22.688	1.702	0.00023828	MELO3C026875.2	100.701	-1.712	5.05e-09					MELO3C035490.2	194.02	-1.067	0.00324834162406587
MELO3C020979.2	71.668	1137	0.0006401626915466																															MELO3C008164.2	65.122	1.098	0.00024083	MELO3C004836.2	74.834	-1.922	5.16e-09					MELO3C030306.2	196.74	-1.545	0.00326344297778124
MELO3C004538.2	45.265	1191	0.0007102295914276																															MELO3C014709.2	17.305	2.031	0.00024762	MELO3C006430.2	29.089	-3.115	5.17e-09					MELO3C007028.2	206.34	-1.095	0.00329065257464224
MELO3C018738.2	51.764	1253	0.0007213384427179																															MELO3C028126.2	22.391	1.885	0.00025707	MELO3C017117.2	213.718	-1.254	5.21e-09					MELO3C004059.2	157.21	-2.453	0.00330163723603491
MELO3C014833.2	8.052	3436	0.0007451312479307																															MELO3C016874.2	25.332	1.619	0.00025939	MELO3C014173.2	234.72	-1.268	5.41e-09					MELO3C024885.2	715.7	-2.347	0.00335703099310571
MELO3C024200.2	36.032	1267	0.0007461258799135																															MELO3C000655.2	64.81	1.101	0.00026673	MELO3C002305.2	246.309	-1.656	5.47e-09					MELO3C009925.2	489.3	-1.202	0.00339798425196613
MELO3C001954.2	33.763	1497	0.0007835255369624																															MELO3C034544.2	44.859	1.331	0.00028155	MELO3C017017.2	180.14	-1.491	5.69e-09					MELO3C008914.2	407.21	-3.614	0.00346132765153853
MELO3C006592.2	43.13	1.36	0.0007853400063088																															MELO3C005475.2	19.922	1.914	0.0002843	MELO3C023074.2	147.397	-2.129	5.8e-09					MELO3C002014.2	569.48	-1.564	0.00350393777600418
MELO3C016687.2	10.88	2641	0.0007890640169238																															MELO3C031395.2	28.18	1.512	0.00028785	MELO3C005666.2	797.565	-1.092	6.11e-09					MELO3C002598.2	521.71	-1.148	0.00370601918299114
MELO3C010497.2	16.235	2251	0.000816275390034																															MELO3C024380.2	75.812	1.027	0.00029056	MELO3C016970.2	117.247	-1.967	6.69e-09					MELO3C016305.2	136.78	-1.123	0.00372436269331661
MELO3C000148.2	8.122	3782	0.0008198171444614																															MELO3C007549.2	25.692	1.697	0.00029914	MELO3C018463.2	20.459	-4.458	6.8e-09					MELO3C002091.2	404.18	-1.65	0.0037747564753075
MELO3C018710.2	12.398	2391	0.0008261108571459																															MELO3C201085.2	15.467	2.163	0.00030146	MELO3C011187.2	426.29	-1.693	7.04e-09					MELO3C002624.2	339.64	-1.421	0.00385450027043503
MELO3C011048.2	16.384	2237	0.000829292165133																															MELO3C009222.2	56.085	1.201	0.00030302	MELO3C001251.2	332.365	-1.239	7.14e-09
MELO3C007074.2	47.097	1.13	0.0008480539151547																															MELO3C022334.2	42.814	1.244	0.00030994	MELO3C011440.2	41.917	-2.418	7.9e-09
MELO3C005323.2	137.377	1043	0.000874893411637																															MELO3C008428.2	7.44	3.914	0.00032083	MELO3C009996.2	3201.54	-1.241	7.99e-09
MELO3C009170.2	18.954	1702	0.0009014026166472																															MELO3C300056.2	15.237	2.628	0.00032312	MELO3C026247.2	60.127	-2.004	8.23e-09
MELO3C020261.2	48.272	1184	0.000924301544473																															MELO3C201747.2	27.007	1.711	0.00032379	MELO3C019215.2	211.609	-1.215	8.35e-09
MELO3C015297.2	15.488	1947	0.0009328272775915																															MELO3C002718.2	15.129	2.173	0.00032615	MELO3C009530.2	179.165	-1.427	8.87e-09
MELO3C002647.2	10.183	3017	0.0009371633173694																															MELO3C011237.2	41.675	1.274	0.00032912	MELO3C025111.2	46.042	-2.081	8.96e-09
MELO3C031515.2	32.398	1388	0.0010018733104697																															MELO3C018043.2	51.072	1.184	0.00033192	MELO3C001175.2	15.198	-7.405	9.16e-09
MELO3C010587.2	56.133	1291	0.0010024865342133																															MELO3C026090.2	5.939	4.979	0.00033335	MELO3C009900.2	20.802	-3.581	9.31e-09
MELO3C012240.2	34.99	1308	0.0010137340095655																															MELO3C022483.2	33.281	1.433	0.00034357	MELO3C022116.2	165.28	-5.558	1e-08
MELO3C000819.2	45.034	3292	0.0010534087157685																															MELO3C024689.2	34.032	1.391	0.00034537	MELO3C020166.2	538.821	-1.413	1.02e-08
MELO3C026754.2	33.887	1557	0.0010579678359757																															MELO3C012376.2	62.178	1.142	0.0003633	MELO3C023665.2	55.763	-2.32	1.07e-08
MELO3C004408.2	9.118	2971	0.0010737264655551																															MELO3C002936.2	79.55	1.033	0.00037491	MELO3C007904.2	226.511	-1.293	1.13e-08
MELO3C100735.2	43.061	1239	0.0010816098118209																															MELO3C032348.2	15.569	2.131	0.0003777	MELO3C004742.2	14.03	-7.333	1.18e-08
MELO3C014881.2	11.028	2362	0.0011158071532543																															MELO3C024909.2	59.46	1.087	0.00037996	MELO3C018469.2	30.704	-2.508	1.29e-08
MELO3C031490.2	17.298	1959	0.0011694797877684																															MELO3C008491.2	254.562	1.117	0.00038412	MELO3C010587.2	34.602	-2.329	1.3e-08
MELO3C028034.2	23.851	1561	0.0012022914062524																															MELO3C023342.2	37.808	1.318	0.00038692	MELO3C018602.2	118.998	-1.432	1.37e-08
MELO3C021685.2	162.401	1024	0.0012013172813412																															MELO3C022221.2	15.818	2.051	0.00041625	MELO3C020554.2	82.729	-1.916	1.36e-08
MELO3C300812.2	64.322	1328	0.0013383011600689																															MELO3C025788.2	18.547	1.863	0.00042681	MELO3C022499.2	104.962	-2	1.58e-08
MELO3C009138.2	53.261	1066	0.0013894245954512																															MELO3C004474.2	50.258	1.279	0.00043109	MELO3C021034.2	435.4	-1.21	1.6e-08
MELO3C012377.2	49.528	1108	0.0013847220106888																															MELO3C010728.2	49.393	1.214	0.00043494	MELO3C018565.2	86.522	-1.667	1.67e-08
MELO3C023961.2	46.577	1194	0.0014121653595108																															MELO3C010850.2	47.9	1.244	0.00044273	MELO3C010632.2	60.811	-1.758	1.8e-08
MELO3C011262.2	20.339	1604	0.0014246870872071																															MELO3C031629.2	10.398	2.55	0.00044395	MELO3C016463.2	219.328	-1.364	1.79e-08
MELO3C026090.2	11.591	2214	0.0014502544936028																															MELO3C014519.2	63.718	1.212	0.00046604	MELO3C022138.2	639.876	-1.577	1.99e-08
MELO3C009926.2	41.511	1326	0.0014658255284855																															MELO3C300034.2	12.879	2.539	0.00047358	MELO3C007470.2	18.377	-4.463	2.01e-08
MELO3C003594.2	9.542	2987	0.0014769079662083																															MELO3C103036.2	9.807	2.924	0.00048022	MELO3C004385.2	25.496	-3.46	2.13e-08
MELO3C007263.2	66.652	1217	0.0014802970521668																															MELO3C028882.2	68.527	1.104	0.0004873	MELO3C032396.2	70.215	-1.815	2.15e-08
MELO3C007755.2	31.481	1388	0.0014874766897367																															MELO3C032314.2	35.053	1.358	0.00050036	MELO3C001978.2	25.797	-2.882	2.23e-08
MELO3C002627.2	28.156	1541	0.0014928895502437																															MELO3C010757.2	52.905	1.135	0.00050206	MELO3C016031.2	274.901	-1.622	2.3e-08
MELO3C023694.2	192.138	2637	0.0014987607021876																															MELO3C009570.2	65.989	1.149	0.00051393	MELO3C016689.2	46.609	-2.143	2.36e-08
MELO3C006830.2	38.694	1475	0.0015382709979667																															MELO3C018712.2	18.641	1.819	0.00051516	MELO3C001988.2	18.633	-3.818	2.49e-08
MELO3C015057.2	11.937	2434	0.0016281381307721																															MELO3C006538.2	55.661	1.162	0.00052938	MELO3C021188.2	254.509	-1.269	2.49e-08
MELO3C017811.2	6.032	4919	0.0016620225028746																															MELO3C034619.2	19.398	2.189	0.00053718	MELO3C006464.2	73.112	-1.764	2.65e-08
MELO3C018656.2	26.876	1526	0.0016634616487006																															MELO3C012155.2	108.155	1.023	0.00054837	MELO3C010208.2	26.705	-3.161	2.84e-08
MELO3C002501.2	25.865	1407	0.0017277352171578																															MELO3C026646.2	33.872	1.385	0.00055665	MELO3C005600.2	180.249	-1.414	2.87e-08
MELO3C013879.2	26.467	1515	0.0017433848583656																															MELO3C020425.2	117.539	1.222	0.00058694	MELO3C013679.2	18.33	-4.208	2.93e-08
MELO3C022985.2	41.512	1409	0.001782365575248																															MELO3C021683.2	47.838	1.202	0.00061245	MELO3C023272.2	37.358	-2.405	3.21e-08
MELO3C007253.2	26.535	1367	0.0017987327724582																															MELO3C023361.2	34.18	1.588	0.00064209	MELO3C018798.2	32.982	-2.388	3.32e-08
MELO3C031265.2	10.365	2357	0.0018171839004557																															MELO3C031345.2	39.185	1.489	0.0006494	MELO3C011295.2	46.051	-1.978	3.37e-08
MELO3C009135.2	16.403	1944	0.00181857885979																															MELO3C017292.2	43.763	1.191	0.00066216	MELO3C026374.2	282.114	-4.25	3.51e-08
MELO3C024760.2	59.092	1079	0.0018169108964178																															MELO3C012038.2	59.755	1.06	0.00066446	MELO3C016809.2	275.498	-1.567	3.58e-08
MELO3C010274.2	27.689	1346	0.0018322167632134																															MELO3C023310.2	129.705	1.245	0.00066583	MELO3C003078.2	182.405	-1.22	3.71e-08
MELO3C002543.2	15.166	1879	0.0018441520323245																															MELO3C002694.2	32.907	1.533	0.00067753	MELO3C021922.2	47.875	-2.59	3.78e-08
MELO3C010762.2	23.074	1481	0.0018896840268158																															MELO3C010197.2	63.936	1.055	0.00068176	MELO3C025976.2	152.15	-1.672	3.88e-08
MELO3C024725.2	11.582	2165	0.0019156462935985																															MELO3C023843.2	70.333	1.011	0.00068665	MELO3C016193.2	203.883	-1.379	4.06e-08
MELO3C013021.2	6.507	3559	0.0019396312820041																															MELO3C021290.2	51.861	1.121	0.00069088	MELO3C018485.2	163.483	-6.153	4.94e-08
MELO3C018386.2	24.008	1483	0.0019360372187322																															MELO3C012184.2	18.881	1.839	0.00069231	MELO3C030107.2	71.291	-2.013	5.06e-08
MELO3C020748.2	58.598	1099	0.0019477686452778																															MELO3C004623.2	21.901	1.709	0.00069604	MELO3C017783.2	202.418	-1.483	5.11e-08
MELO3C030107.2	99.123	1081	0.0019486046485929																															MELO3C300492.2	17.293	2.121	0.0007021	MELO3C022005.2	77.189	-1.596	5.1e-08
MELO3C008452.2	49.202	1124	0.0020925855465882																															MELO3C018303.2	12.699	2.246	0.0007029	MELO3C032432.2	34.795	-2.596	5.22e-08
MELO3C024238.2	11.079	6764	0.0022753672138511																															MELO3C004023.2	143.781	1.024	0.00070546	MELO3C012398.2	17.5	-4.532	5.32e-08
MELO3C016630.2	45.39	1037	0.0023219102311911																															MELO3C004633.2	40.219	1.228	0.0007172	MELO3C003163.2	54.443	-2.615	5.36e-08
MELO3C031531.2	53.243	1208	0.0023303606337999																															MELO3C022978.2	13.825	2.354	0.00076894	MELO3C002517.2	17.166	-4.221	5.41e-08
MELO3C300010.2	23.944	1531	0.0023562080060765																															MELO3C018132.2	28.283	1.426	0.00079803	MELO3C019974.2	234.309	-1.255	5.57e-08
MELO3C003074.2	25.405	1323	0.002478183511532																															MELO3C010863.2	95.302	1.19	0.00081427	MELO3C007915.2	33.658	-2.565	6.09e-08
MELO3C011076.2	23.362	1411	0.0025025886445749																															MELO3C008435.2	104.792	1.006	0.00082821	MELO3C011365.2	166.279	-1.646	6.27e-08
MELO3C017760.2	21.858	1565	0.0025282885167651																															MELO3C021971.2	28.736	1.45	0.0008337	MELO3C035361.2	547.721	-1.063	6.72e-08
																																		MELO3C017876.2	85.143	1.078	0.0008367	MELO3C005179.2	430.078	-1.148	7.62e-08
																																		MELO3C025876.2	67.737	1.159	0.00083587	MELO3C004694.2	22.32	-3.104	7.85e-08
																																		MELO3C300080.2	3.856	5.334	0.00088296	MELO3C004391.2	110.5	-1.373	7.99e-08
																																		MELO3C300196.2	3.856	5.334	0.00088296	MELO3C018144.2	108.601	-1.914	8.27e-08
																																		MELO3C011733.2	29.981	1.346	0.00089333	MELO3C020052.2	35.598	-2.284	8.35e-08
																																		MELO3C009188.2	8.477	2.8	0.00089888	MELO3C017424.2	47.192	-2.092	8.62e-08
																																		MELO3C007799.2	35.733	1.288	0.00090152	MELO3C023753.2	233.064	-1.19	9.37e-08
																																		MELO3C020960.2	46.66	1.115	0.00091337	MELO3C007565.2	59.923	-1.912	9.62e-08
																																		MELO3C015456.2	75.734	1.15	0.00091527	MELO3C006016.2	151.594	-1.541	9.8e-08
																																		MELO3C002156.2	65.604	1.015	0.00091776	MELO3C016410.2	17.904	-6.703	9.9e-08
																																		MELO3C015132.2	4.849	4.705	0.00095785	MELO3C002553.2	108.49	-1.782	9.96e-08
																																		MELO3C023781.2	57.175	1.203	0.00095874	MELO3C004512.2	353.171	-1.227	1.04e-07
																																		MELO3C012053.2	30.947	1.357	0.00097574	MELO3C026243.2	90.072	-1.653	1.09e-07
																																		MELO3C006148.2	24.322	1.561	0.00099714	MELO3C003143.2	100.771	-1.653	1.11e-07
																																		MELO3C024760.2	35.57	1.53	0.00101581	MELO3C012484.2	18.088	-3.478	1.11e-07
																																		MELO3C009366.2	33.788	1.326	0.00102311	MELO3C021187.2	134.872	-1.298	1.11e-07
																																		MELO3C004225.2	47.57	1.157	0.00103144	MELO3C006243.2	84.94	-1.602	1.12e-07
																																		MELO3C025009.2	45.324	1.157	0.00103317	MELO3C023810.2	21.783	-3.2	1.14e-07
																																		MELO3C010268.2	47.593	1.107	0.00103445	MELO3C021164.2	19.01	-5.949	1.18e-07
																																		MELO3C023381.2	7.861	2.81	0.00104111	MELO3C031490.2	23.878	-3.059	1.23e-07
																																		MELO3C011121.2	38.75	1.239	0.00105393	MELO3C018822.2	64.628	-2.392	1.24e-07
																																		MELO3C301318.2	30.617	1.466	0.00105577	MELO3C005456.2	16.09	-5.152	1.25e-07
																																		MELO3C026058.2	80.02	1.098	0.00108391	MELO3C007100.2	176.631	-1.382	1.25e-07
																																		MELO3C021558.2	38.972	1.223	0.00109979	MELO3C021107.2	469.01	-1.429	1.31e-07
																																		MELO3C010673.2	29.312	1.433	0.00113311	MELO3C020955.2	89.236	-1.554	1.33e-07
																																		MELO3C026601.2	45.655	1.697	0.00118031	MELO3C003195.2	125.391	-5.435	1.35e-07
																																		MELO3C015360.2	28.808	1.445	0.0011941	MELO3C005258.2	17.184	-5.165	1.37e-07
																																		MELO3C019485.2	7.161	3.182	0.00120475	MELO3C015306.2	248.495	-1.52	1.37e-07
																																		MELO3C015468.2	21.874	1.587	0.00121281	MELO3C003620.2	33.408	-2.246	1.41e-07
																																		MELO3C002307.2	51.153	1.164	0.00129074	MELO3C026342.2	1004.02	-1.055	1.41e-07
																																		MELO3C013738.2	25.66	1.539	0.00132708	MELO3C018242.2	68.808	-1.763	1.52e-07
																																		MELO3C026394.2	41.084	1.138	0.00133289	MELO3C007338.2	116.165	-1.617	1.56e-07
																																		MELO3C006510.2	16.257	1.727	0.00138024	MELO3C008328.2	34.782	-2.384	1.63e-07
																																		MELO3C025475.2	14.232	1.96	0.00138387	MELO3C029468.2	241.324	-1.256	1.63e-07
																																		MELO3C024845.2	25.382	1.395	0.00142246	MELO3C003917.2	478.327	-5.729	1.67e-07
																																		MELO3C011338.2	31.596	1.284	0.00143787	MELO3C024312.2	97.754	-1.442	1.87e-07
																																		MELO3C012961.2	45.917	1.088	0.00143854	MELO3C005798.2	113.525	-1.293	1.95e-07
																																		MELO3C011212.2	40.459	1.176	0.00144622	MELO3C014512.2	20.347	-3.541	2.15e-07
																																		MELO3C030504.2	7.714	2.818	0.00151239	MELO3C017130.2	86.423	-1.462	2.33e-07
																																		MELO3C009414.2	41.156	1.145	0.00153271	MELO3C003425.2	551.054	-1.008	2.44e-07
																																		MELO3C006834.2	8.844	2.602	0.00153845	MELO3C025797.2	32.752	-2.494	2.55e-07
																																		MELO3C018332.2	30.745	1.296	0.00156127	MELO3C002014.2	68.138	-1.571	2.56e-07
																																		MELO3C024239.2	28.268	1.352	0.00156664	MELO3C017478.2	59.009	-2.17	2.62e-07
																																		MELO3C017840.2	36.834	1.19	0.00157352	MELO3C016098.2	28.051	-2.594	2.81e-07
																																		MELO3C023520.2	28.801	1.498	0.00157325	MELO3C024094.2	25.556	-2.756	2.83e-07
																																		MELO3C012374.2	27.196	1.508	0.00160809	MELO3C015357.2	44.056	-1.925	2.89e-07
																																		MELO3C007074.2	39.054	1.15	0.00167292	MELO3C017254.2	98.168	-1.351	2.99e-07
																																		MELO3C020496.2	32.16	1.455	0.00168821	MELO3C002919.2	186.146	-1.181	3.08e-07
																																		MELO3C008639.2	26.507	1.35	0.00169717	MELO3C013624.2	29.868	-2.416	3.1e-07
																																		MELO3C015331.2	32.979	1.318	0.00172325	MELO3C022389.2	58.505	-1.737	3.12e-07
																																		MELO3C016110.2	13.21	1.97	0.00173622	MELO3C011928.2	39.283	-2.676	3.21e-07
																																		MELO3C026359.2	35.188	1.275	0.00175913	MELO3C022139.2	97.938	-1.784	3.23e-07
																																		MELO3C300424.2	10.99	2.134	0.00176326	MELO3C026045.2	58.804	-1.699	3.26e-07
																																		MELO3C023078.2	10.267	2.261	0.00176344	MELO3C020328.2	396.285	-1.292	3.75e-07
																																		MELO3C005986.2	51.49	1.055	0.00179263	MELO3C022430.2	34.135	-2.568	3.81e-07
																																		MELO3C007683.2	18.303	1.714	0.00179297	MELO3C021851.2	51.386	-1.986	3.85e-07
																																		MELO3C020311.2	80.703	1.212	0.00179493	MELO3C009427.2	143.56	-3.908	3.9e-07
																																		MELO3C014430.2	31.257	1.665	0.00181434	MELO3C015421.2	193.023	-1.448	3.93e-07
																																		MELO3C026658.2	28.144	1.334	0.00181604	MELO3C014551.2	399.012	-1.026	3.99e-07
																																		MELO3C030484.2	34.042	1.268	0.0018638	MELO3C010295.2	219.54	-1.24	4.12e-07
																																		MELO3C004733.2	13.234	2.09	0.00186729	MELO3C022482.2	366.144	-1.037	4.29e-07
																																		MELO3C005905.2	34.101	1.398	0.00187704	MELO3C007735.2	173.594	-1.112	4.39e-07
																																		MELO3C030722.2	14.538	2.115	0.00189641	MELO3C026088.2	56.269	-1.621	4.57e-07
																																		MELO3C014258.2	60.86	1.083	0.001934	MELO3C009770.2	79.834	-1.445	4.75e-07
																																		MELO3C300109.2	2.878	4.926	0.0019506	MELO3C017465.2	183.286	-1.102	4.79e-07
																																		MELO3C014047.2	62.85	1.237	0.00195878	MELO3C026919.2	588.842	-1.211	4.82e-07
																																		MELO3C016180.2	33.742	1.227	0.00196111	MELO3C012812.2	81.78	-1.517	5.04e-07
																																		MELO3C002717.2	31.947	1.269	0.00200485	MELO3C020725.2	62.849	-1.809	5.14e-07
																																		MELO3C013804.2	42.584	1.066	0.00200697	MELO3C013163.2	1172.34	-1.007	5.15e-07
																																		MELO3C300842.2	2.791	4.886	0.00203805	MELO3C000517.2	1035.72	-1.03	5.19e-07
																																		MELO3C020851.2	35.047	1.197	0.00203647	MELO3C005637.2	482.777	-1.158	5.21e-07
																																		MELO3C018849.2	161.801	1.009	0.00204008	MELO3C015568.2	584.417	-1.238	5.22e-07
																																		MELO3C002791.2	20.553	1.566	0.00204538	MELO3C014192.2	31.427	-2.568	5.26e-07
																																		MELO3C014394.2	22.164	1.54	0.00204588	MELO3C023415.2	389.799	-1.129	5.25e-07
																																		MELO3C017748.2	41.884	1.101	0.00210003	MELO3C029299.2	243.289	-1.2	5.61e-07
																																		MELO3C300605.2	2.99	4.969	0.00212506	MELO3C025547.2	17.257	-3.299	5.74e-07
																																		MELO3C020802.2	59.246	1.025	0.00212614	MELO3C017347.2	119.278	-1.479	5.82e-07
																																		MELO3C026279.2	69.342	1.031	0.00214186	MELO3C024135.2	54.736	-1.802	6.11e-07
																																		MELO3C002301.2	27.639	1.352	0.00215837	MELO3C014266.2	583.181	-1.016	6.75e-07
																																		MELO3C014818.2	47.114	1.135	0.00227552	MELO3C002020.2	237.943	-3.088	6.78e-07
																																		MELO3C014524.2	52.768	1.078	0.00231083	MELO3C007279.2	37.609	-2.342	6.77e-07
																																		MELO3C300714.2	2.868	4.906	0.00232544	MELO3C008264.2	67.102	-2.213	6.98e-07
																																		MELO3C011148.2	7.931	2.53	0.00246959	MELO3C015560.2	256.635	-1.06	6.98e-07
																																		MELO3C008408.2	32.476	1.226	0.00253291	MELO3C017788.2	321.845	-1.037	7.01e-07
																																		MELO3C025924.2	10.989	1.991	0.00265664	MELO3C018867.2	214.638	-1.349	7.31e-07
																																		MELO3C002157.2	66.012	1.148	0.00266138	MELO3C002891.2	80.955	-1.444	7.43e-07
																																		MELO3C002011.2	14.254	1.822	0.00267633	MELO3C007786.2	61.696	-1.78	7.56e-07
																																		MELO3C011354.2	48.614	1.006	0.00272471	MELO3C031582.2	40.754	-1.895	7.55e-07
																																		MELO3C027107.2	68.938	3.087	0.00273259	MELO3C015891.2	196.791	-1.082	7.86e-07
																																		MELO3C032627.2	15.617	1.792	0.00274222	MELO3C018834.2	93.395	-1.441	8.43e-07
																																		MELO3C002777.2	35.279	1.113	0.00278347	MELO3C021436.2	434.286	-1.078	8.45e-07
																																		MELO3C300090.2	6.118	3.187	0.00285551	MELO3C018833.2	25.42	-3.254	8.58e-07
																																		MELO3C014622.2	10.945	2.101	0.00289082	MELO3C006484.2	172.754	-1.32	8.74e-07
																																		MELO3C022480.2	23.067	1.402	0.00299296	MELO3C006682.2	18.295	-2.888	9.1e-07
																																		MELO3C030901.2	12.997	1.844	0.00301204	MELO3C026222.2	230.532	-1.436	9.21e-07
																																		MELO3C004129.2	7.495	2.549	0.00307718	MELO3C023447.2	20.476	-2.579	1e-06
																																		MELO3C011296.2	45.601	1.037	0.00310167	MELO3C007752.2	98.567	-1.372	1.02e-06
																																		MELO3C022605.2	22.796	1.449	0.00313569	MELO3C024423.2	126.496	-1.869	1.05e-06
																																		MELO3C025524.2	44.496	1.018	0.00313787	MELO3C013625.2	69.775	-1.439	1.09e-06
																																		MELO3C010829.2	11.846	2.085	0.00319962	MELO3C006470.2	58.135	-1.572	1.13e-06
																																		MELO3C010782.2	23.49	1.34	0.00330877	MELO3C028644.2	13.141	-6.264	1.16e-06
																																		MELO3C300531.2	31.873	1.65	0.00344211	MELO3C014652.2	13.047	-4.052	1.2e-06
																																		MELO3C014732.2	43.453	1.017	0.00346847	MELO3C006481.2	39.711	-1.975	1.2e-06
																																		MELO3C020590.2	11.966	1.988	0.00347714	MELO3C004655.2	56.575	-1.598	1.22e-06
																																		MELO3C011434.2	39.236	1.089	0.00349637	MELO3C015314.2	18.629	-2.815	1.23e-06
																																		MELO3C011333.2	28.562	1.525	0.00352379	MELO3C002555.2	19.735	-2.622	1.23e-06
																																		MELO3C009155.2	15.475	1.819	0.0035597	MELO3C006439.2	37.619	-1.931	1.25e-06
																																		MELO3C016234.2	43.962	1.048	0.0035585	MELO3C013917.2	18.776	-3.719	1.3e-06
																																		MELO3C012601.2	5.279	3.265	0.00359991	MELO3C011245.2	58.163	-2.191	1.31e-06
																																		MELO3C027007.2	4.774	3.723	0.00360009	MELO3C007937.2	14.266	-4.026	1.39e-06
																																		MELO3C009326.2	15.098	1.655	0.00367334	MELO3C009926.2	32.328	-2.153	1.45e-06
																																		MELO3C301026.2	18.77	1.455	0.00369412	MELO3C005367.2	14.104	-4.166	1.51e-06
																																		MELO3C301010.2	13.775	1.874	0.00372688	MELO3C011565.2	89.442	-1.33	1.55e-06
																																		MELO3C011076.2	12.908	1.935	0.00373002	MELO3C003889.2	14.165	-6.377	1.79e-06
																																		MELO3C009156.2	22.83	1.426	0.00381554	MELO3C014154.2	71.102	-1.575	1.84e-06
																																		MELO3C003185.2	6.905	2.674	0.00387346	MELO3C017060.2	28.196	-2.197	1.89e-06
																																		MELO3C201194.2	8.19	2.438	0.00389602	MELO3C022173.2	190.333	-1.19	1.94e-06
																																		MELO3C026154.2	45.573	1.366	0.00395729	MELO3C013974.2	197.652	-1.505	1.98e-06
																																		MELO3C023979.2	32.671	1.107	0.00407244	MELO3C021053.2	56.892	-1.59	1.98e-06
																																		MELO3C300694.2	14.567	1.783	0.00411369	MELO3C009543.2	14.852	-3.265	1.99e-06
																																		MELO3C023394.2	37.52	1.079	0.00414591	MELO3C018580.2	15.724	-3.468	2.01e-06
																																		MELO3C019595.2	16.614	1.521	0.00418584	MELO3C021901.2	17.043	-2.938	2.09e-06
																																		MELO3C100893.2	3.845	4.319	0.00420201	MELO3C026293.2	57.964	-1.792	2.09e-06
																																		MELO3C017303.2	19.214	1.412	0.0042178	MELO3C024688.2	158.822	-1.26	2.1e-06
																																		MELO3C006830.2	17.606	1.503	0.00435197	MELO3C016351.2	370.26	-1.031	2.13e-06
																																		MELO3C018687.2	41.353	1.013	0.00437486	MELO3C022459.2	15.839	-2.999	2.2e-06
																																		MELO3C006700.2	9.516	2.051	0.00441497	MELO3C005466.2	85.498	-1.342	2.26e-06
																																		MELO3C015861.2	29.914	1.319	0.00451029	MELO3C012099.2	12.707	-4.071	2.27e-06
																																		MELO3C002370.2	31.753	1.15	0.0045421	MELO3C003555.2	12.824	-3.64	2.59e-06
																																		MELO3C016554.2	39.679	1.015	0.00476242	MELO3C017726.2	51.424	-2.008	2.8e-06
																																		MELO3C007823.2	18.495	1.445	0.00476698	MELO3C019032.2	25.455	-2.4	2.85e-06
																																		MELO3C005100.2	17.371	1.47	0.00481885	MELO3C020002.2	30.813	-2.072	2.85e-06
																																		MELO3C005996.2	13.721	1.727	0.00485806	MELO3C022598.2	156.065	-1.152	2.84e-06
																																		MELO3C018586.2	23.243	1.274	0.00487375	MELO3C033837.2	125.676	-1.113	2.85e-06
																																		MELO3C012256.2	48.013	1.047	0.0049287	MELO3C029529.2	114.018	-1.3	2.88e-06
																																		MELO3C021184.2	38.908	1.028	0.00501448	MELO3C006687.2	117.002	-1.147	2.92e-06
																																		MELO3C002568.2	29.352	1.145	0.00509516	MELO3C009143.2	13.091	-3.496	2.95e-06
																																		MELO3C300094.2	4.94	3.611	0.00518233	MELO3C024269.2	12.748	-3.66	2.99e-06
																																		MELO3C026710.2	44.672	1.023	0.00520693	MELO3C003331.2	205.549	-3.663	3.17e-06
																																		MELO3C020948.2	7.749	2.351	0.00530414	MELO3C008941.2	130.651	-1.295	3.23e-06
																																		MELO3C031100.2	7.959	2.298	0.0053623	MELO3C017817.2	99.755	-1.497	3.28e-06
																																		MELO3C026976.2	3.521	4.195	0.00537015	MELO3C021629.2	40.194	-1.885	3.41e-06
																																		MELO3C019890.2	40.676	1.041	0.00538396	MELO3C023984.2	86.408	-1.374	3.48e-06
																																		MELO3C016495.2	29.048	1.141	0.00539591	MELO3C016498.2	132.393	-1.081	3.51e-06
																																		MELO3C013374.2	29.24	1.151	0.00541548	MELO3C014468.2	14.859	-3.986	3.6e-06
																																		MELO3C011383.2	30.612	1.322	0.00545754	MELO3C027337.2	110.973	-1.229	3.83e-06
																																		MELO3C005128.2	15.932	1.688	0.00548824	MELO3C014199.2	52.292	-1.64	3.89e-06
																																		MELO3C035278.2	12.775	1.741	0.00556663	MELO3C005884.2	250.92	-1.111	4.02e-06
																																		MELO3C032624.2	34.949	1.382	0.00573306	MELO3C027346.2	12.046	-4.708	4.03e-06
																																		MELO3C034612.2	29.014	1.217	0.00577644	MELO3C015936.2	40.671	-1.822	4.11e-06
																																		MELO3C013879.2	9.55	2.278	0.00578609	MELO3C023790.2	13.347	-3.683	4.15e-06
																																		MELO3C033196.2	58.775	1.042	0.00583606	MELO3C018433.2	143.033	-1.183	4.47e-06
																																		MELO3C012104.2	11.718	1.762	0.00591871	MELO3C018728.2	13.023	-3.807	4.52e-06
																																		MELO3C010973.2	26.137	1.211	0.00598598	MELO3C006474.2	109.462	-1.176	4.54e-06
																																		MELO3C016542.2	48.402	1.043	0.00599109	MELO3C006461.2	29.35	-2.114	4.61e-06
																																		MELO3C015933.2	42.89	1.03	0.00605652	MELO3C018178.2	247.225	-1.021	4.64e-06
																																		MELO3C013411.2	7.451	2.26	0.00609951	MELO3C005841.2	46.312	-1.879	4.71e-06
																																		MELO3C032633.2	6.865	2.526	0.00617829	MELO3C016864.2	194.18	-1.158	4.87e-06
																																		MELO3C006332.2	34.193	1.101	0.00620151	MELO3C021643.2	72.463	-3.918	5.05e-06
																																		MELO3C003746.2	34.378	1.019	0.0062826	MELO3C015386.2	36.964	-1.994	5.09e-06
																																		MELO3C100022.2	7.969	2.396	0.00635658	MELO3C012667.2	105.12	-1.294	5.23e-06
																																		MELO3C025605.2	6.763	2.353	0.00644714	MELO3C016868.2	185.358	-1.157	5.32e-06
																																		MELO3C300945.2	8.681	2.411	0.00647975	MELO3C032003.2	41.219	-7.077	5.38e-06
																																		MELO3C030127.2	15.195	1.568	0.00650638	MELO3C009389.2	128.572	-1.217	5.47e-06
																																		MELO3C010132.2	32.526	1.363	0.00659944	MELO3C022531.2	138.224	-1.231	5.5e-06
																																		MELO3C016630.2	29.023	1.183	0.00661951	MELO3C015783.2	93.872	-1.403	5.86e-06
																																		MELO3C200891.2	464.703	3.03	0.00663561	MELO3C014469.2	16.578	-3.23	5.89e-06
																																		MELO3C023321.2	27.615	1.158	0.00670352	MELO3C018517.2	262.458	-1.059	6.02e-06
																																		MELO3C030666.2	6.261	2.642	0.00671184	MELO3C002411.2	93.347	-1.237	6.06e-06
																																		MELO3C005732.2	8.299	2.165	0.00680182	MELO3C012401.2	95.95	-1.342	6.29e-06
																																		MELO3C014861.2	36.5	1.011	0.00686112	MELO3C003237.2	62.561	-1.367	6.31e-06
																																		MELO3C014442.2	116.727	1.007	0.00699021	MELO3C026029.2	30.908	-2.23	6.32e-06
																																		MELO3C011243.2	95.566	1.018	0.00701843	MELO3C012277.2	39.237	-1.762	6.51e-06
																																		MELO3C007987.2	26.767	1.127	0.0070386	MELO3C017219.2	28.741	-2.053	6.85e-06
																																		MELO3C007608.2	3.303	4.077	0.00717038	MELO3C010497.2	11.743	-5.176	6.9e-06
																																		MELO3C024193.2	24.592	1.356	0.0072827	MELO3C015930.2	203.132	-1.232	6.9e-06
																																		MELO3C300581.2	31.271	1.079	0.00738267	MELO3C016761.2	10.719	-5.98	6.92e-06
																																		MELO3C024471.2	15.781	1.521	0.00742302	MELO3C015941.2	11.968	-5.298	6.94e-06
																																		MELO3C020392.2	19.152	1.336	0.00745901	MELO3C019506.2	18.252	-3.152	7.18e-06
																																		MELO3C030105.2	18.532	1.332	0.00746549	MELO3C024874.2	131.938	-1.071	7.24e-06
																																		MELO3C007058.2	23.405	1.25	0.00748882	MELO3C006933.2	146.279	-1.677	7.28e-06
																																		MELO3C005968.2	15.839	1.436	0.00762654	MELO3C018234.2	24.445	-2.273	7.37e-06
																																						MELO3C034067.2	65.631	-1.505	7.41e-06
																																						MELO3C009925.2	41.731	-1.601	7.44e-06
																																						MELO3C014627.2	131.755	-1.701	7.87e-06
																																						MELO3C006139.2	11.57	-6.024	7.93e-06
																																						MELO3C024789.2	64.246	-1.325	8.08e-06
																																						MELO3C008291.2	109.131	-1.369	8.15e-06
																																						MELO3C025357.2	29.497	-1.862	8.34e-06
																																						MELO3C009125.2	47.715	-1.511	8.54e-06
																																						MELO3C005748.2	19.051	-2.454	8.59e-06
																																						MELO3C004224.2	166.24	-1.411	8.88e-06
																																						MELO3C010615.2	53.781	-1.565	8.92e-06
																																						MELO3C003911.2	71.407	-1.331	9.15e-06
																																						MELO3C002128.2	83.729	-1.673	9.74e-06
																																						MELO3C018736.2	155.99	-1.035	9.79e-06
																																						MELO3C016402.2	36.868	-1.727	9.88e-06
																																						MELO3C013989.2	66.25	-1.354	9.91e-06
																																						MELO3C022429.2	14.503	-3.612	9.93e-06
																																						MELO3C032832.2	45.894	-1.548	1.05e-05
																																						MELO3C034560.2	11.119	-5.207	1.08e-05
																																						MELO3C002150.2	25.756	-1.985	1.1e-05
																																						MELO3C009877.2	42.457	-1.846	1.11e-05
																																						MELO3C014628.2	9.974	-5.841	1.11e-05
																																						MELO3C012076.2	55.485	-1.522	1.13e-05
																																						MELO3C013727.2	94.141	-1.593	1.15e-05
																																						MELO3C004032.2	186.012	-1.039	1.17e-05
																																						MELO3C013603.2	42.107	-1.729	1.18e-05
																																						MELO3C024854.2	186.038	-1.067	1.2e-05
																																						MELO3C024230.2	669.449	-1.268	1.21e-05
																																						MELO3C004420.2	58.989	-1.439	1.25e-05
																																						MELO3C010766.2	141.591	-1.05	1.27e-05
																																						MELO3C014638.2	15.695	-2.887	1.35e-05
																																						MELO3C026703.2	11.084	-4.083	1.37e-05
																																						MELO3C022321.2	93.269	-1.41	1.42e-05
																																						MELO3C025014.2	151.495	-1.105	1.46e-05
																																						MELO3C018554.2	115.78	-1.277	1.48e-05
																																						MELO3C018780.2	82.79	-1.228	1.49e-05
																																						MELO3C025479.2	101.596	-1.27	1.52e-05
																																						MELO3C006936.2	154.198	-1.118	1.55e-05
																																						MELO3C005783.2	94.059	-1.173	1.56e-05
																																						MELO3C014593.2	85.817	-1.178	1.57e-05
																																						MELO3C012930.2	99.702	-1.192	1.58e-05
																																						MELO3C024953.2	49.39	-1.444	1.61e-05
																																						MELO3C021979.2	16.925	-2.461	1.65e-05
																																						MELO3C017302.2	31.157	-2.211	1.68e-05
																																						MELO3C017154.2	33.237	-1.858	1.7e-05
																																						MELO3C008007.2	32.217	-1.831	1.75e-05
																																						MELO3C026210.2	36.767	-1.648	1.77e-05
																																						MELO3C015196.2	101.417	-1.417	1.8e-05
																																						MELO3C017181.2	46.071	-1.798	1.83e-05
																																						MELO3C020300.2	55.537	-1.469	1.88e-05
																																						MELO3C017021.2	74.849	-1.259	1.92e-05
																																						MELO3C010254.2	38.258	-1.575	1.93e-05
																																						MELO3C018878.2	530.765	-1.145	1.95e-05
																																						MELO3C017761.2	164.794	-1.219	1.98e-05
																																						MELO3C002079.2	223.119	-1.266	2.01e-05
																																						MELO3C009557.2	122.561	-1.066	2.01e-05
																																						MELO3C019722.2	90.926	-1.25	2.01e-05
																																						MELO3C020007.2	58.96	-1.513	2.01e-05
																																						MELO3C018349.2	43.541	-1.673	2.02e-05
																																						MELO3C006179.2	104.847	-1.194	2.03e-05
																																						MELO3C020939.2	5.776	-6.004	2.17e-05
																																						MELO3C021923.2	54.049	-1.593	2.21e-05
																																						MELO3C030226.2	10.656	-5.102	2.22e-05
																																						MELO3C019590.2	45.069	-1.552	2.24e-05
																																						MELO3C003761.2	14.514	-2.811	2.25e-05
																																						MELO3C013042.2	164.818	-1.169	2.25e-05
																																						MELO3C015502.2	192.09	-1.051	2.36e-05
																																						MELO3C020891.2	89.978	-1.169	2.4e-05
																																						MELO3C007269.2	164.849	-1.065	2.41e-05
																																						MELO3C023691.2	98.671	-1.101	2.42e-05
																																						MELO3C026611.2	8.713	-5.638	2.48e-05
																																						MELO3C022985.2	10.541	-3.442	2.52e-05
																																						MELO3C034684.2	83.947	-1.791	2.54e-05
																																						MELO3C007003.2	41.883	-1.843	2.53e-05
																																						MELO3C001614.2	27.03	-5.929	2.54e-05
																																						MELO3C017383.2	173.628	-1.016	2.83e-05
																																						MELO3C021730.2	139.759	-1.011	2.95e-05
																																						MELO3C002611.2	68.209	-1.331	2.99e-05
																																						MELO3C013943.2	38.088	-1.623	3e-05
																																						MELO3C005709.2	28.136	-1.839	3.07e-05
																																						MELO3C010319.2	62.79	-1.46	3.1e-05
																																						MELO3C011027.2	16.439	-2.466	3.12e-05
																																						MELO3C007808.2	159.582	-1.229	3.13e-05
																																						MELO3C008149.2	51.391	-1.475	3.23e-05
																																						MELO3C014678.2	34.728	-1.754	3.31e-05
																																						MELO3C035293.2	32.864	-1.844	3.31e-05
																																						MELO3C003633.2	22.318	-2.331	3.32e-05
																																						MELO3C004194.2	144.425	-1.127	3.34e-05
																																						MELO3C004424.2	190.175	-1.026	3.41e-05
																																						MELO3C018778.2	19.615	-2.72	3.44e-05
																																						MELO3C014948.2	28.403	-1.773	3.78e-05
																																						MELO3C030306.2	20.849	-2.279	3.79e-05
																																						MELO3C031862.2	18.251	-2.615	3.83e-05
																																						MELO3C020294.2	153.137	-1.103	3.92e-05
																																						MELO3C003642.2	77.766	-1.346	3.93e-05
																																						MELO3C019366.2	70.853	-1.216	3.99e-05
																																						MELO3C026480.2	37.596	-1.56	4.18e-05
																																						MELO3C016623.2	189.254	-1.19	4.22e-05
																																						MELO3C009509.2	47.882	-1.354	4.26e-05
																																						MELO3C022976.2	109.653	-1.151	4.31e-05
																																						MELO3C007630.2	34.831	-1.573	4.32e-05
																																						MELO3C017603.2	69.576	-1.347	4.41e-05
																																						MELO3C015643.2	41.92	-1.538	4.41e-05
																																						MELO3C011498.2	160.662	-1.004	4.44e-05
																																						MELO3C011719.2	62.747	-1.323	4.52e-05
																																						MELO3C015780.2	12.342	-2.908	4.53e-05
																																						MELO3C008792.2	81.209	-1.196	4.78e-05
																																						MELO3C018060.2	55.026	-1.31	4.93e-05
																																						MELO3C011101.2	20.509	-2.477	5.01e-05
																																						MELO3C005319.2	5.066	-5.814	5.05e-05
																																						MELO3C007179.2	59.662	-1.289	5.09e-05
																																						MELO3C025079.2	9.763	-4.9	5.17e-05
																																						MELO3C022659.2	86.551	-1.409	5.22e-05
																																						MELO3C014667.2	9.2	-3.922	5.27e-05
																																						MELO3C023588.2	65.45	-1.183	5.27e-05
																																						MELO3C015143.2	7.785	-5.458	5.29e-05
																																						MELO3C005171.2	54.253	-1.313	5.44e-05
																																						MELO3C011996.2	14.103	-2.515	5.45e-05
																																						MELO3C006438.2	13.102	-2.695	5.53e-05
																																						MELO3C034119.2	1184.75	-3.004	5.62e-05
																																						MELO3C026815.2	69.436	-1.173	5.64e-05
																																						MELO3C026799.2	120.942	-1.087	5.76e-05
																																						MELO3C005801.2	39.502	-2.014	5.82e-05
																																						MELO3C025256.2	65.44	-1.318	6.03e-05
																																						MELO3C017959.2	33.583	-1.898	6.06e-05
																																						MELO3C031894.2	17.379	-2.336	6.08e-05
																																						MELO3C009160.2	8.825	-4.828	6.1e-05
																																						MELO3C026558.2	37.979	-1.584	6.11e-05
																																						MELO3C009144.2	53.306	-1.451	6.21e-05
																																						MELO3C020360.2	47.684	-1.374	6.22e-05
																																						MELO3C026174.2	92.43	-1.298	6.21e-05
																																						MELO3C026099.2	214.39	-1.117	6.27e-05
																																						MELO3C007138.2	41.499	-1.466	6.72e-05
																																						MELO3C004041.2	48.045	-1.352	6.87e-05
																																						MELO3C021768.2	36.589	-1.827	7.05e-05
																																						MELO3C020811.2	202.294	-1.011	7.07e-05
																																						MELO3C004967.2	74.264	-1.152	7.11e-05
																																						MELO3C027345.2	104.868	-1.39	7.16e-05
																																						MELO3C015079.2	37.565	-1.522	7.4e-05
																																						MELO3C010430.2	56.949	-1.409	7.87e-05
																																						MELO3C023373.2	43.874	-1.436	7.95e-05
																																						MELO3C024034.2	100.771	-1.148	8.22e-05
																																						MELO3C007492.2	76.557	-1.224	8.31e-05
																																						MELO3C018985.2	105.572	-1.121	8.55e-05
																																						MELO3C013634.2	37.793	-1.495	8.59e-05
																																						MELO3C006870.2	4.838	-5.741	8.64e-05
																																						MELO3C007599.2	108.455	-1.233	8.75e-05
																																						MELO3C020489.2	45.012	-1.441	8.9e-05
																																						MELO3C008255.2	47.493	-1.378	9.01e-05
																																						MELO3C014123.2	5.146	-5.903	9.2e-05
																																						MELO3C011419.2	49.023	-1.308	9.44e-05
																																						MELO3C011749.2	168.633	-1.232	9.43e-05
																																						MELO3C012691.2	11.967	-3.112	9.68e-05
																																						MELO3C004455.2	8.12	-4.741	9.83e-05
																																						MELO3C024236.2	69.651	-1.541	0.00010166
																																						MELO3C014462.2	11.978	-3.467	0.00010291
																																						MELO3C013941.2	23.887	-1.87	0.00010321
																																						MELO3C016917.2	22.411	-1.864	0.0001082
																																						MELO3C023516.2	71.675	-1.138	0.00011012
																																						MELO3C011351.2	135.595	-1.051	0.00011058
																																						MELO3C030622.2	9.35	-3.454	0.00011343
																																						MELO3C008025.2	8.329	-4.118	0.00011414
																																						MELO3C031604.2	85.662	-1.129	0.00011513
																																						MELO3C017689.2	347.695	-1.251	0.00011664
																																						MELO3C020680.2	15.423	-2.375	0.00012266
																																						MELO3C016244.2	78.546	-1.133	0.00012477
																																						MELO3C003393.2	62.629	-1.327	0.00012515
																																						MELO3C007337.2	93.081	-1.328	0.00012807
																																						MELO3C016972.2	156.204	-1.067	0.0001283
																																						MELO3C000251.2	46.334	-1.333	0.00012925
																																						MELO3C009531.2	4.283	-5.59	0.00012949
																																						MELO3C026378.2	69.398	-1.684	0.00012916
																																						MELO3C031399.2	48.228	-1.499	0.00013101
																																						MELO3C009239.2	53.056	-1.28	0.00013832
																																						MELO3C002154.2	109.564	-1.197	0.0001407
																																						MELO3C016723.2	113.416	-1.161	0.00014476
																																						MELO3C007859.2	23.658	-1.776	0.0001455
																																						MELO3C012477.2	38.68	-1.537	0.00014545
																																						MELO3C018507.2	18.011	-2.179	0.00014567
																																						MELO3C024902.2	49.118	-1.399	0.00014578
																																						MELO3C016449.2	4.754	-5.704	0.00014938
																																						MELO3C019835.2	11.254	-2.815	0.00015278
																																						MELO3C017155.2	94.368	-1.126	0.00015332
																																						MELO3C023770.2	25.473	-1.85	0.00015527
																																						MELO3C025557.2	85.262	-1.297	0.00015566
																																						MELO3C015216.2	13.831	-2.606	0.0001569
																																						MELO3C024211.2	210.833	-1.055	0.00015929
																																						MELO3C035029.2	9.2	-3.278	0.00016032
																																						MELO3C021550.2	19.098	-2.078	0.00016486
																																						MELO3C006028.2	40.462	-1.505	0.00016517
																																						MELO3C016281.2	23.532	-1.968	0.00016558
																																						MELO3C012525.2	19.695	-2.473	0.00016648
																																						MELO3C022593.2	106.09	-1.158	0.00016684
																																						MELO3C011903.2	8.077	-3.6	0.00016851
																																						MELO3C020855.2	30.394	-1.566	0.00016959
																																						MELO3C017682.2	31.671	-1.967	0.00017118
																																						MELO3C022997.2	13.515	-2.406	0.00017109
																																						MELO3C014080.2	40.1	-1.627	0.00017254
																																						MELO3C002489.2	34.752	-1.449	0.00017887
																																						MELO3C015876.2	29.514	-1.551	0.00017966
																																						MELO3C013795.2	14.189	-2.345	0.00018266
																																						MELO3C003157.2	50.984	-1.338	0.00018411
																																						MELO3C024126.2	30.185	-1.503	0.00018818
																																						MELO3C005838.2	89.236	-1.049	0.00019078
																																						MELO3C007180.2	63.998	-1.143	0.00019469
																																						MELO3C002175.2	13.286	-2.394	0.00019589
																																						MELO3C002105.2	16.526	-2.414	0.00019621
																																						MELO3C003547.2	22.04	-2.112	0.00019766
																																						MELO3C016852.2	87.848	-1.244	0.00019777
																																						MELO3C005842.2	72.582	-1.16	0.00020125
																																						MELO3C015463.2	62.809	-1.11	0.00021026
																																						MELO3C011100.2	25.927	-1.875	0.00021491
																																						MELO3C023808.2	56.35	-1.143	0.00021614
																																						MELO3C024163.2	3468.12	-1.009	0.00021865
																																						MELO3C002520.2	112.665	-2.932	0.00022251
																																						MELO3C002900.2	77.681	-1.057	0.00022596
																																						MELO3C032136.2	13.27	-2.321	0.00022803
																																						MELO3C010822.2	7.512	-3.913	0.00023096
																																						MELO3C005502.2	4.044	-5.516	0.00023296
																																						MELO3C021455.2	149.062	-1.003	0.00024553
																																						MELO3C004550.2	149.392	-1.328	0.00024977
																																						MELO3C033125.2	7.75	-3.616	0.00025434
																																						MELO3C022518.2	11.743	-3.801	0.00025763
																																						MELO3C007830.2	22.322	-1.883	0.00025894
																																						MELO3C023120.2	39.063	-1.478	0.00026059
																																						MELO3C003002.2	29.873	-1.894	0.00026441
																																						MELO3C005305.2	97.285	-2.832	0.00026867
																																						MELO3C005687.2	54.724	-1.243	0.00026868
																																						MELO3C024306.2	25.661	-1.731	0.00027573
																																						MELO3C003487.2	48.626	-1.272	0.00027668
																																						MELO3C025617.2	59.676	-1.301	0.00027832
																																						MELO3C002741.2	8.429	-3.793	0.00028147
																																						MELO3C013735.2	5.712	-5.045	0.00028582
																																						MELO3C016271.2	27.361	-1.589	0.00028777
																																						MELO3C005616.2	80.081	-1.018	0.00029012
																																						MELO3C014857.2	17.165	-2.044	0.0002958
																																						MELO3C018981.2	29.177	-1.578	0.00029781
																																						MELO3C017602.2	69.227	-1.178	0.00030377
																																						MELO3C019616.2	139.346	-1.03	0.00031297
																																						MELO3C028949.2	3.713	-5.404	0.00031555
																																						MELO3C006010.2	65.229	-1.223	0.00032371
																																						MELO3C014658.2	38.001	-4.696	0.00032421
																																						MELO3C013895.2	78.99	-1.213	0.00032465
																																						MELO3C019039.2	11.598	-2.44	0.00032563
																																						MELO3C011612.2	35.634	-1.665	0.00032815
																																						MELO3C021091.2	3.749	-5.422	0.00033795
																																						MELO3C021119.2	15.677	-2.027	0.00034544
																																						MELO3C013968.2	60.581	-2.868	0.00034738
																																						MELO3C020986.2	65.365	-1.176	0.00034769
																																						MELO3C026908.2	166.005	-2.339	0.00035597
																																						MELO3C005668.2	83.915	-1.053	0.00035824
																																						MELO3C009142.2	35.066	-1.516	0.00035903
																																						MELO3C016294.2	24.581	-1.623	0.00036083
																																						MELO3C018988.2	54.028	-1.262	0.00037413
																																						MELO3C023966.2	38.839	-1.47	0.00037506
																																						MELO3C018023.2	289.692	-2.812	0.00037906
																																						MELO3C015543.2	8.625	-3.009	0.0003946
																																						MELO3C023888.2	30.555	-1.575	0.00039962
																																						MELO3C005643.2	58.781	-3.403	0.00040273
																																						MELO3C020619.2	129.268	-1.087	0.00040972
																																						MELO3C017209.2	50.637	-1.173	0.00041205
																																						MELO3C010741.2	11.479	-2.438	0.00042606
																																						MELO3C020668.2	6.963	-3.93	0.00042593
																																						MELO3C002437.2	30.743	-1.567	0.00042706
																																						MELO3C018656.2	9.336	-3.537	0.00042806
																																						MELO3C026401.2	5.417	-4.94	0.0004281
																																						MELO3C019924.2	28.353	-1.495	0.00043484
																																						MELO3C024982.2	78.402	-1.12	0.00043521
																																						MELO3C021587.2	8.909	-2.9	0.00043802
																																						MELO3C021614.2	17.158	-2.119	0.00043779
																																						MELO3C004441.2	83.367	-1.105	0.00043929
																																						MELO3C007953.2	42.799	-1.302	0.00043928
																																						MELO3C008963.2	12.834	-2.352	0.00044846
																																						MELO3C015183.2	68.176	-1.156	0.00044785
																																						MELO3C018008.2	290.373	-4.092	0.00044863
																																						MELO3C010839.2	40.994	-1.26	0.00044948
																																						MELO3C003817.2	49.39	-1.213	0.00045214
																																						MELO3C012695.2	55.528	-1.211	0.00045169
																																						MELO3C017070.2	9.348	-2.837	0.00045715
																																						MELO3C017654.2	77.558	-1.23	0.00045999
																																						MELO3C003192.2	55.108	-1.128	0.00046061
																																						MELO3C009383.2	13.941	-2.381	0.00046371
																																						MELO3C014504.2	109.704	-1.028	0.00046365
																																						MELO3C015415.2	18.333	-1.941	0.00046748
																																						MELO3C009122.2	8.409	-3.233	0.00046807
																																						MELO3C021939.2	51.761	-1.218	0.00047616
																																						MELO3C003134.2	17.466	-1.995	0.00048384
																																						MELO3C006536.2	75.552	-2.791	0.00049136
																																						MELO3C003399.2	15.447	-2.412	0.00049483
																																						MELO3C019825.2	66.235	-1.073	0.00049907
																																						MELO3C003803.2	10.566	-2.592	0.00050738
																																						MELO3C009921.2	40.957	-1.301	0.0005107
																																						MELO3C017058.2	66.885	-1.011	0.0005181
																																						MELO3C008434.2	50.767	-1.277	0.00052125
																																						MELO3C011223.2	5.146	-4.89	0.00052363
																																						MELO3C019040.2	5.229	-4.875	0.00052488
																																						MELO3C010854.2	12.868	-2.759	0.00054991
																																						MELO3C025217.2	47.678	-1.144	0.00055017
																																						MELO3C006728.2	8.686	-3.13	0.00055716
																																						MELO3C002083.2	10.641	-2.507	0.00055797
																																						MELO3C031601.2	33.727	-1.467	0.00056259
																																						MELO3C016497.2	19.034	-1.842	0.00057185
																																						MELO3C013084.2	64.452	-1.037	0.0005728
																																						MELO3C031003.2	5.109	-4.856	0.00058973
																																						MELO3C025742.2	7.645	-3.109	0.00061606
																																						MELO3C005042.2	12.715	-2.238	0.00064046
																																						MELO3C022509.2	10.279	-2.558	0.00064187
																																						MELO3C019202.2	35.403	-1.429	0.00066318
																																						MELO3C003728.2	60.414	-1.082	0.00066562
																																						MELO3C009339.2	40.368	-1.389	0.00066997
																																						MELO3C022799.2	14.107	-2.405	0.00067917
																																						MELO3C026488.2	27.405	-1.876	0.00068924
																																						MELO3C016305.2	9.939	-2.556	0.00069007
																																						MELO3C020021.2	53.527	-1.106	0.00069734
																																						MELO3C014249.2	45.04	-1.301	0.00070227
																																						MELO3C016338.2	6.941	-3.347	0.00070315
																																						MELO3C016625.2	41.004	-1.225	0.00070543
																																						MELO3C028361.2	10.368	-2.466	0.00070987
																																						MELO3C025980.2	10.817	-2.363	0.00071453
																																						MELO3C010355.2	79.029	-1.021	0.0007156
																																						MELO3C015691.2	7.409	-3.181	0.00073007
																																						MELO3C018491.2	58.409	-1.023	0.00074916
																																						MELO3C013759.2	74.817	-1.02	0.00075202
																																						MELO3C012301.2	16.943	-2.04	0.00075265
																																						MELO3C006008.2	27.487	-1.455	0.00076135
																																						MELO3C031949.2	88.212	-1.209	0.00076385
																																						MELO3C015526.2	13.66	-2.012	0.00077178
																																						MELO3C020982.2	59.466	-1.271	0.00077256
																																						MELO3C002978.2	9.483	-2.746	0.0008054
																																						MELO3C007417.2	5.36	-4.905	0.00082194
																																						MELO3C017469.2	6.894	-3.392	0.00082374
																																						MELO3C006425.2	3.199	-5.207	0.0008281
																																						MELO3C033584.2	8.044	-3.202	0.00083522
																																						MELO3C010623.2	24.059	-1.688	0.00085196
																																						MELO3C017008.2	47.364	-1.095	0.00085164
																																						MELO3C025348.2	42.7	-1.205	0.00088797
																																						MELO3C004354.2	167.092	-1.06	0.00089555
																																						MELO3C010893.2	8.994	-3.153	0.00089426
																																						MELO3C006560.2	6.349	-3.772	0.0009062
																																						MELO3C021463.2	69.854	-1.056	0.00090798
																																						MELO3C022400.2	45.938	-1.103	0.00091298
																																						MELO3C031492.2	3.329	-5.267	0.00091804
																																						MELO3C023672.2	50.117	-1.109	0.00095167
																																						MELO3C022782.2	48.096	-1.146	0.00095846
																																						MELO3C010910.2	57.646	-1.225	0.00097081
																																						MELO3C014223.2	4.784	-4.72	0.00097058
																																						MELO3C011366.2	14.423	-1.894	0.00099675
																																						MELO3C004274.2	43.984	-1.13	0.00101448
																																						MELO3C012195.2	13.233	-2.064	0.00105349
																																						MELO3C004301.2	49.863	-1.158	0.00105758
																																						MELO3C018053.2	73.288	-1.003	0.00107018
																																						MELO3C005539.2	23.55	-1.533	0.00107977
																																						MELO3C025199.2	6.11	-3.774	0.00108431
																																						MELO3C010422.2	48.807	-1.1	0.00110309
																																						MELO3C004039.2	12.097	-2.41	0.00111289
																																						MELO3C025719.2	28.767	-1.427	0.00112175
																																						MELO3C011232.2	4.523	-4.681	0.00113847
																																						MELO3C006294.2	26.775	-1.554	0.00116083
																																						MELO3C025867.2	8.539	-2.624	0.00120452
																																						MELO3C030655.2	9.384	-2.465	0.00120616
																																						MELO3C031297.2	113.761	-1.096	0.00122586
																																						MELO3C006220.2	230.8	-1.025	0.00124542
																																						MELO3C009943.2	18.13	-1.624	0.00125069
																																						MELO3C032505.2	17.862	-1.824	0.00126223
																																						MELO3C012027.2	43.331	-1.187	0.00126463
																																						MELO3C017360.2	56.13	-1.049	0.00131143
																																						MELO3C013956.2	24.647	-1.651	0.00131347
																																						MELO3C015448.2	51.343	-1.099	0.00135893
																																						MELO3C010190.2	26.676	-1.466	0.00136921
																																						MELO3C024324.2	29.199	-1.338	0.00142172
																																						MELO3C013103.2	24.254	-1.615	0.0014255
																																						MELO3C017648.2	39.92	-1.279	0.0014278
																																						MELO3C007498.2	23.672	-1.447	0.00143361
																																						MELO3C007636.2	47.203	-1.149	0.00144452
																																						MELO3C021457.2	25.666	-1.578	0.00145604
																																						MELO3C011647.2	33.726	-1.337	0.00146453
																																						MELO3C021294.2	6.975	-3.04	0.00147692
																																						MELO3C018426.2	9.198	-2.601	0.00147897
																																						MELO3C030911.2	18.024	-1.624	0.00149996
																																						MELO3C013872.2	46.022	-1.171	0.00151095
																																						MELO3C023304.2	17.804	-1.72	0.00151337
																																						MELO3C016769.2	9.228	-2.537	0.00151934
																																						MELO3C003389.2	5.994	-3.533	0.00155802
																																						MELO3C021755.2	26.715	-1.392	0.00155879
																																						MELO3C027122.2	4.238	-4.601	0.00156166
																																						MELO3C021626.2	15.877	-1.806	0.00157643
																																						MELO3C002223.2	43.508	-1.299	0.00158179
																																						MELO3C005901.2	56.486	-1.012	0.00159253
																																						MELO3C031015.2	4.543	-4.695	0.00163432
																																						MELO3C011370.2	14.264	-1.971	0.00164561
																																						MELO3C007174.2	12.009	-1.977	0.00165016
																																						MELO3C008139.2	40.146	-1.267	0.00165373
																																						MELO3C003321.2	36.994	-1.209	0.00166898
																																						MELO3C023128.2	33.562	-1.415	0.00167944
																																						MELO3C012630.2	127.917	-2.463	0.00170486
																																						MELO3C031867.2	19.143	-1.761	0.00171494
																																						MELO3C201149.2	79.416	-1.02	0.0017756
																																						MELO3C002747.2	8.374	-2.919	0.00177885
																																						MELO3C014157.2	23.41	-1.401	0.00178391
																																						MELO3C012270.2	11.533	-2.143	0.00178841
																																						MELO3C025366.2	90.502	-1.026	0.0017924
																																						MELO3C017582.2	2.76	-4.951	0.00182953
																																						MELO3C016316.2	25.464	-1.445	0.00184009
																																						MELO3C016933.2	45.513	-1.065	0.00184583
																																						MELO3C007157.2	45.581	-1.189	0.001921
																																						MELO3C019214.2	40.059	-1.115	0.00196524
																																						MELO3C011435.2	18.694	-1.556	0.0019953
																																						MELO3C018447.2	2.862	-4.977	0.00199739
																																						MELO3C005742.2	13.775	-1.91	0.00200183
																																						MELO3C200979.2	16.851	-1.707	0.00202524
																																						MELO3C013026.2	46.763	-1.071	0.00203138
																																						MELO3C005506.2	5.484	-3.589	0.0020372
																																						MELO3C016821.2	37.525	-1.131	0.00203826
																																						MELO3C014140.2	50.668	-1.051	0.00204399
																																						MELO3C015221.2	45.418	-2.91	0.00206158
																																						MELO3C018484.2	12.781	-1.92	0.00209478
																																						MELO3C012223.2	39.816	-1.098	0.0021271
																																						MELO3C021623.2	6.595	-3.087	0.00217142
																																						MELO3C021185.2	36.566	-1.121	0.00218001
																																						MELO3C023163.2	9.175	-2.521	0.00221228
																																						MELO3C010172.2	24.732	-1.326	0.00222438
																																						MELO3C025369.2	59.639	-1.365	0.00225078
																																						MELO3C025584.2	4.041	-4.489	0.00226341
																																						MELO3C016990.2	36.609	-1.263	0.00236954
																																						MELO3C013006.2	54.618	-1.046	0.0023841
																																						MELO3C016901.2	2.601	-4.907	0.0024176
																																						MELO3C018009.2	2.601	-4.907	0.0024176
																																						MELO3C025448.2	51.372	-1.018	0.0024492
																																						MELO3C019633.2	31.683	-1.209	0.00246599
																																						MELO3C020464.2	21.284	-1.721	0.00247491
																																						MELO3C017104.2	12.631	-1.842	0.00248785
																																						MELO3C005540.2	11.675	-2.267	0.0025103
																																						MELO3C015425.2	23.895	-1.572	0.00250968
																																						MELO3C004600.2	12.562	-2.011	0.00254157
																																						MELO3C009715.2	14.105	-2.103	0.00256885
																																						MELO3C000792.2	3.935	-4.428	0.00257455
																																						MELO3C022045.2	52.966	-1.031	0.00259666
																																						MELO3C017415.2	21.777	-1.428	0.00260568
																																						MELO3C019470.2	2.769	-4.97	0.00262249
																																						MELO3C002590.2	9.319	-2.302	0.00263788
																																						MELO3C012189.2	5.056	-3.845	0.00263793
																																						MELO3C012280.2	20.903	-1.406	0.00264362
																																						MELO3C004383.2	19.882	-1.454	0.0027418
																																						MELO3C002426.2	44.397	-1.157	0.00275961
																																						MELO3C005646.2	56.44	-1.031	0.00276206
																																						MELO3C016221.2	12.749	-1.974	0.00276706
																																						MELO3C013888.2	15.979	-1.688	0.00278801
																																						MELO3C032128.2	3.842	-4.408	0.00278867
																																						MELO3C009720.2	12.875	-2.005	0.00280052
																																						MELO3C017614.2	21.522	-1.404	0.00279948
																																						MELO3C025034.2	8.501	-2.415	0.00280489
																																						MELO3C017281.2	33.019	-1.189	0.00284146
																																						MELO3C015524.2	2.676	-4.877	0.00285489
																																						MELO3C017596.2	35.309	-1.334	0.00285188
																																						MELO3C018766.2	6.474	-2.812	0.00287467
																																						MELO3C005663.2	34.226	-1.373	0.00290167
																																						MELO3C025360.2	6.35	-2.81	0.00296639
																																						MELO3C010156.2	38.146	-1.108	0.00299598
																																						MELO3C006352.2	11.53	-2.145	0.00301236
																																						MELO3C002673.2	18.323	-1.884	0.00306283
																																						MELO3C020924.2	47.073	-1.013	0.00306219
																																						MELO3C006491.2	21.278	-1.504	0.00306897
																																						MELO3C007505.2	41.65	-1.143	0.00309878
																																						MELO3C018560.2	34.584	-1.206	0.00311216
																																						MELO3C025901.2	44.094	-1.368	0.00311337
																																						MELO3C013606.2	36.544	-1.238	0.00311559
																																						MELO3C022867.2	35.495	-1.393	0.00315844
																																						MELO3C005127.2	37.368	-1.12	0.00319568
																																						MELO3C014505.2	5.937	-3	0.00320261
																																						MELO3C010798.2	50.777	-1.259	0.0032085
																																						MELO3C034563.2	25.196	-1.325	0.00322032
																																						MELO3C015678.2	13.989	-1.74	0.00323704
																																						MELO3C021616.2	16.075	-1.651	0.00327608
																																						MELO3C004093.2	35.573	-1.163	0.00338183
																																						MELO3C005974.2	4.888	-4.052	0.00343399
																																						MELO3C025904.2	16.342	-1.571	0.00344272
																																						MELO3C012568.2	32.637	-1.195	0.00348908
																																						MELO3C004202.2	14.28	-1.862	0.00349824
																																						MELO3C015490.2	20.935	-1.427	0.00352404
																																						MELO3C003236.2	5.578	-3.038	0.00354629
																																						MELO3C007253.2	48.447	-1.085	0.00358875
																																						MELO3C021167.2	14.151	-1.941	0.00362401
																																						MELO3C014965.2	6.86	-2.853	0.0036331
																																						MELO3C006690.2	74.234	-1.133	0.00369348
																																						MELO3C016724.2	35.846	-1.068	0.00370176
																																						MELO3C018889.2	22.45	-1.398	0.00377517
																																						MELO3C002190.2	8.03	-2.262	0.00379041
																																						MELO3C008515.2	16.226	-1.752	0.00381555
																																						MELO3C025920.2	15.469	-1.651	0.00394979
																																						MELO3C023584.2	33.714	-1.09	0.00400155
																																						MELO3C013670.2	3.583	-4.317	0.0041254
																																						MELO3C005349.2	6.933	-2.713	0.00423642
																																						MELO3C030579.2	21.004	-1.342	0.00426515
																																						MELO3C201167.2	8.998	-2.176	0.00434166
																																						MELO3C002952.2	3.604	-4.288	0.00436248
																																						MELO3C007431.2	54.38	-1.141	0.00436771
																																						MELO3C004966.2	5.248	-3.377	0.00439536
																																						MELO3C032835.2	3.623	-4.335	0.00439812
																																						MELO3C017811.2	4.43	-3.726	0.0044528
																																						MELO3C011048.2	14.273	-1.743	0.00448226
																																						MELO3C013853.2	39.354	-1.125	0.00448217
																																						MELO3C008094.2	56.995	-1.107	0.00449614
																																						MELO3C023932.2	15.422	-1.611	0.00449697
																																						MELO3C002492.2	3.456	-4.298	0.00451022
																																						MELO3C012064.2	4.555	-3.768	0.00453448
																																						MELO3C025608.2	42.739	-1.172	0.00459648
																																						MELO3C025846.2	32.413	-1.19	0.00459781
																																						MELO3C015962.2	3.588	-4.328	0.00465802
																																						MELO3C021823.2	6.524	-2.752	0.00477574
																																						MELO3C004554.2	27.617	-1.243	0.004794
																																						MELO3C021907.2	6.331	-2.559	0.00486834
																																						MELO3C023866.2	30.668	-1.154	0.0049103
																																						MELO3C025105.2	15.079	-1.593	0.00507695
																																						MELO3C011927.2	13.836	-1.742	0.00509403
																																						MELO3C029317.2	246.955	-3.189	0.00509773
																																						MELO3C020583.2	15.371	-1.544	0.00510613
																																						MELO3C021085.2	81.442	-3.29	0.00514344
																																						MELO3C023035.2	19.337	-1.371	0.00520379
																																						MELO3C019111.2	31.441	-1.157	0.0052235
																																						MELO3C023183.2	30.026	-1.093	0.0052689
																																						MELO3C020512.2	52.267	-1.004	0.0052983
																																						MELO3C009094.2	33.395	-1.166	0.0053173
																																						MELO3C009551.2	44.285	-1.008	0.00532921
																																						MELO3C018439.2	36.806	-1.097	0.0053304
																																						MELO3C020967.2	12.351	-1.721	0.00535016
																																						MELO3C032900.2	9.815	-2.072	0.00538719
																																						MELO3C014138.2	28.341	-1.155	0.00546381
																																						MELO3C006228.2	44.791	-1.447	0.00558984
																																						MELO3C020934.2	45.774	-1.29	0.00560197
																																						MELO3C018966.2	16.99	-1.489	0.00566012
																																						MELO3C002143.2	21.483	-1.274	0.0056655
																																						MELO3C003987.2	4.226	-3.674	0.00567893
																																						MELO3C010979.2	19.979	-1.541	0.00571621
																																						MELO3C201372.2	8.615	-2.132	0.00574696
																																						MELO3C015739.2	3.323	-4.181	0.00575735
																																						MELO3C009364.2	4.704	-3.162	0.00578372
																																						MELO3C012004.2	10.86	-2.505	0.00579028
																																						MELO3C030620.2	9.723	-1.985	0.0058394
																																						MELO3C017623.2	13.491	-1.662	0.00590555
																																						MELO3C012271.2	36.955	-1.018	0.0059142
																																						MELO3C022841.2	8.571	-2.054	0.00593053
																																						MELO3C009560.2	18.411	-1.421	0.00603755
																																						MELO3C021795.2	39.656	-1.021	0.00608643
																																						MELO3C012233.2	24.676	-1.275	0.00610083
																																						MELO3C021262.2	5.674	-2.659	0.00617346
																																						MELO3C016416.2	24.69	-1.186	0.0061876
																																						MELO3C018004.2	61.198	-3.665	0.00634922
																																						MELO3C013770.2	8.936	-2.077	0.00638981
																																						MELO3C005173.2	4.895	-3.198	0.00647229
																																						MELO3C019394.2	22.118	-1.356	0.00648198
																																						MELO3C024531.2	59.345	-1.103	0.00649027
																																						MELO3C005290.2	18.18	-1.499	0.0065224
																																						MELO3C013919.2	17.604	-1.493	0.00652464
																																						MELO3C018256.2	37.036	-1.115	0.00654716
																																						MELO3C023200.2	27.703	-1.144	0.00654441
																																						MELO3C026784.2	7.451	-2.259	0.00655677
																																						MELO3C000887.2	19.695	-1.535	0.00657029
																																						MELO3C018476.2	7.154	-2.411	0.00657012
																																						MELO3C014411.2	20.166	-1.331	0.00670822
																																						MELO3C023203.2	4.731	-4.033	0.00674149
																																						MELO3C017072.2	6.337	-2.514	0.00678856
																																						MELO3C014248.2	35.317	-1.351	0.0067967
																																						MELO3C021171.2	434.589	-1.591	0.00684561
																																						MELO3C014654.2	6.186	-2.751	0.00688759
																																						MELO3C035758.2	6.784	-2.369	0.00688609
																																						MELO3C006395.2	12.343	-1.722	0.00690336
																																						MELO3C024477.2	8.149	-2.072	0.00693738
																																						MELO3C011475.2	14.792	-4.006	0.00696488
																																						MELO3C018114.2	12.907	-2.071	0.0069868
																																						MELO3C001966.2	15.514	-1.446	0.00703685
																																						MELO3C010810.2	32.353	-1.056	0.00709781
																																						MELO3C010920.2	45.28	-1.112	0.00718636
																																						MELO3C033291.2	3.413	-4.182	0.00726451
																																						MELO3C009016.2	29.583	-1.075	0.00732243
																																						MELO3C009692.2	4.625	-3.334	0.00732177
																																						MELO3C003188.2	6.894	-2.566	0.00735588
																																						MELO3C002114.2	33.203	-1.22	0.00743702
																																						MELO3C008894.2	8.946	-2.082	0.00749744
																																						MELO3C010697.2	13.25	-1.596	0.00754315
																																						MELO3C025263.2	13.766	-1.627	0.00755547
																																						MELO3C034562.2	3.975	-3.57	0.00768457
																																						MELO3C003230.2	4.56	-3.308	0.00769622
																																						MELO3C007297.2	13.868	-1.516	0.00776502

## Sheet: TS-4
Table S4. Differentially expressed genes (DEGs) from zucchini plant varieties under the combination of viral infection and temperature (p-value < 0.05, Log2FC < -1 o > 1 criteria). Samples were normalized to the mock control condition.
20/14 °C																	26/20 °C																	32/24 °C
ZUCCHINI THERMO-SUSCEPTIBLE								ZUCCHINI THERMO-TOLERANT									ZUCCHINI THERMO-SUSCEPTIBLE								ZUCCHINI THERMO-TOLERANT									ZUCCHINI THERMO-SUSCEPTIBLE								ZUCCHINI THERMO-TOLERANT
UPREGULATED GENES				DOWNREGULATED GENES				UPREGULATED GENES				DOWNREGULATED GENES					UPREGULATED GENES				DOWNREGULATED GENES				UPREGULATED GENES				DOWNREGULATED GENES					UPREGULATED GENES				DOWNREGULATED GENES				UPREGULATED GENES				DOWNREGULATED GENES
gene	baseMean	log2FoldChange	pvalue	gene	baseMean	log2FoldChange	pvalue	gene	baseMean	log2FoldChange	pvalue	gene	baseMean	log2FoldChange	pvalue		gene	baseMean	log2FoldChange	pvalue	gene	baseMean	log2FoldChange	pvalue	gene	baseMean	log2FoldChange	pvalue	gene	baseMean	log2FoldChange	pvalue		gene	baseMean	log2FoldChange	pvalue	gene	baseMean	log2FoldChange	pvalue	gene	baseMean	log2FoldChange	pvalue	gene	baseMean	log2FoldChange	pvalue
Cp4.1LG04g13810	127.256	2.181	5.68866e-13	Cp4.1LG18g00670	507.493	-5.318	3.20683e-54	Cp4.1LG13g07620	338.271	6.1816	3.26052e-46	Cp4.1LG19g03480	239.4	-1.1007	0.000214976		Cp4.1LG08g04300	309.143	1.629	4.09202e-17	Cp4.1LG12g11490	94.375	-3.811	1.24624e-25	Cp4.1LG03g07960	142.576	1.836	1.95616e-20	Cp4.1LG12g09890	354.987	-1.588	6.24126e-28		Cp4.1LG18g04900	229.324	1.816	1.68567e-15	Cp4.1LG02g00270	245.722	-2.794	1.26638e-21	Cp4.1LG18g04900	333.952	2.076	1.46746e-30	Cp4.1LG07g03570	288.217	-2.486	1.04734e-41
Cp4.1LG06g05500	37.195	3.934	4.54493e-12	Cp4.1LG15g00660	587.767	-2.693	9.7212e-21	Cp4.1LG03g06560	591.236	2.0519	2.89504e-23	Cp4.1LG17g02820	379.097	-1.1185	0.534134		Cp4.1LG03g10940	368.439	1.315	1.04174e-15	Cp4.1LG12g07690	80.872	-3.793	1.24731e-24	Cp4.1LG18g03290	514.8	1.397	5.20353e-20	Cp4.1LG01g23980	157.157	-2.282	9.37212e-27		Cp4.1LG12g07650	98.51	2.363	1.35764e-11	Cp4.1LG04g02220	121.996	-4.093	1.08158e-21	Cp4.1LG12g07600	162.597	1.933	3.39056e-19	Cp4.1LG13g00960	164.521	-2.705	5.18064e-38
Cp4.1LG12g08740	84.008	1.927	4.5529e-10	Cp4.1LG00g01670	320.936	-2.415	1.18538e-19	Cp4.1LG03g14330	211.018	2.2879	6.97558e-15	Cp4.1LG02g16310	521.419	-1.139	0.962472		Cp4.1LG07g04680	261.54	1.304	1.60973e-14	Cp4.1LG03g04090	211.344	-1.728	1.54003e-18	Cp4.1LG14g07150	221.709	1.492	1.59287e-18	Cp4.1LG08g12670	137.817	-2.744	3.34189e-26		Cp4.1LG00g00120	38.818	2.775	7.12278e-11	Cp4.1LG05g05170	655.617	-3.636	4.35408e-22	Cp4.1LG14g08260	520.631	1.486	1.90269e-15	Cp4.1LG14g01440	140.441	-3.72	5.23635e-34
Cp4.1LG17g06040	381.498	1.404	3.50504e-08	Cp4.1LG15g00650	48.249	-4.173	9.83039e-18	Cp4.1LG12g04760	265.777	1.936	1.46569e-12	Cp4.1LG07g04680	217.154	-1.6272	3.68343		Cp4.1LG20g03530	232.984	1.678	4.00254e-14	Cp4.1LG13g00040	1348.77	-1.139	1.50403e-17	Cp4.1LG18g03810	171.461	2.166	1.56766e-18	Cp4.1LG14g00130	195.079	-2.296	9.42135e-26		Cp4.1LG10g01230	94.176	2.394	1.61888e-10	Cp4.1LG08g12670	107.827	-3.02	3.46188e-20	Cp4.1LG03g09570	62.592	2.775	3.28723e-15	Cp4.1LG20g08860	1164.49	-1.562	1.18911e-33
Cp4.1LG04g12420	135.974	1.323	4.68309e-08	Cp4.1LG20g04280	588.332	-2.468	3.59327e-15	Cp4.1LG17g06040	134.258	2.7442	2.08592e-11	Cp4.1LG15g04660	320.172	-3.7804	37.6716		Cp4.1LG20g03690	77.305	2.029	1.32405e-13	Cp4.1LG08g13020	202.118	-1.563	1.9832e-17	Cp4.1LG17g04700	696.27	1.101	2.72626e-18	Cp4.1LG18g08580	114.991	-2.744	5.43486e-25		Cp4.1LG12g07600	179.276	1.633	1.12662e-09	Cp4.1LG15g07050	5560.55	-2.859	5.55146e-20	Cp4.1LG08g01430	1249.45	1.151	9.15806e-14	Cp4.1LG05g07820	155.257	-2.836	5.26544e-33
Cp4.1LG06g08740	599.117	1.051	7.09138e-08	Cp4.1LG06g00050	41.791	-4.808	1.76479e-14	Cp4.1LG03g11010	193.643	2.127	6.27608e-09	Cp4.1LG01g11230	110.077	-2.0757	60.867		Cp4.1LG03g17250	144.805	1.493	2.84373e-12	Cp4.1LG19g01190	261.446	-1.972	1.0526e-16	Cp4.1LG19g12000	169.061	2.064	3.80073e-18	Cp4.1LG10g05090	361.051	-1.457	1.88001e-22		Cp4.1LG15g01500	49.861	2.766	1.90191e-09	Cp4.1LG01g18530	66.951	-4.838	8.27781e-19	Cp4.1LG06g08740	718.827	1.172	2.05181e-13	Cp4.1LG20g01580	212.897	-1.957	3.69672e-26
Cp4.1LG10g08810	49.704	2.449	1.09189e-07	Cp4.1LG12g02040	183.242	-2.282	7.37926e-14	Cp4.1LG04g04900	297.799	1.615	1.10722e-07	Cp4.1LG00g01670	871.573	-1.0016	70.0009		Cp4.1LG02g12540	156.475	1.647	6.76464e-12	Cp4.1LG10g05950	160.035	-1.807	6.37732e-16	Cp4.1LG08g05480	165.825	1.846	1.28965e-17	Cp4.1LG13g06390	138.85	-2.868	2.21697e-22		Cp4.1LG01g21940	36.679	2.486	2.60951e-09	Cp4.1LG07g05850	199.283	-3.069	7.28703e-19	Cp4.1LG05g07690	196.018	1.465	1.00525e-12	Cp4.1LG12g03320	148.78	-2.744	1.22334e-24
Cp4.1LG06g00830	200.21	1.188	2.12516e-07	Cp4.1LG18g04120	77.363	-2.416	9.46128e-14	Cp4.1LG04g06310	925.256	3.053	1.4332e-07	Cp4.1LG06g08330	190.227	-1.298	206.82		Cp4.1LG01g16940	428.604	1.075	2.34663e-11	Cp4.1LG00g07340	53.807	-3.492	8.30478e-16	Cp4.1LG06g05200	592.435	1.209	3.0958e-16	Cp4.1LG02g10580	192.415	-2.02	2.4048e-21		Cp4.1LG02g11860	87.363	2.22	4.37697e-09	Cp4.1LG04g00480	2399.07	-2.089	1.21463e-18	Cp4.1LG12g10930	174.373	1.504	7.90598e-12	Cp4.1LG01g07170	90.413	-3.986	1.72436e-23
Cp4.1LG01g24340	163.684	1.14	3.55113e-07	Cp4.1LG15g00570	123.673	-5.367	4.19012e-13	Cp4.1LG04g03880	104.043	2.8957	8.95542e-06	Cp4.1LG05g03660	577.566	-1.068	247.659		Cp4.1LG02g10240	318.731	1.247	7.26344e-10	Cp4.1LG13g09890	474.095	-1.738	9.86461e-16	Cp4.1LG20g03690	93.318	1.955	5.23759e-16	Cp4.1LG03g12850	130.036	-1.989	1.36715e-19		Cp4.1LG16g00310	189.724	1.36	5.7996e-09	Cp4.1LG20g08860	1409.09	-2.197	1.8498e-17	Cp4.1LG16g00310	195.836	1.352	2.57892e-11	Cp4.1LG04g11060	299.744	-1.73	2.56916e-21
Cp4.1LG20g03620	75.317	1.586	4.39816e-07	Cp4.1LG04g06070	102.39	-2.246	1.05588e-12	Cp4.1LG17g04910	144.03	2.0732	0.000159679	Cp4.1LG01g02720	670.643	-2.3367	3519.54		Cp4.1LG14g04630	39.767	2.216	3.26505e-09	Cp4.1LG16g02430	389.062	-1.572	1.05507e-15	Cp4.1LG11g00780	436.603	1.167	1.57803e-15	Cp4.1LG13g11320	99.444	-2.181	1.04929e-18		Cp4.1LG08g00050	60.643	2.003	6.88808e-09	Cp4.1LG01g03530	155.175	-3.032	3.15129e-17	Cp4.1LG01g19990	297.771	1.167	7.23095e-11	Cp4.1LG19g09900	303.535	-1.457	1.03573e-20
Cp4.1LG16g00310	81.417	1.44	5.0489e-07	Cp4.1LG03g09910	71.177	-2.272	1.26876e-12	Cp4.1LG03g06460	131.709	2.1305	0.000621628	Cp4.1LG06g03500	286.033	-1.0606	5860.89		Cp4.1LG06g03050	166.312	1.202	4.94527e-09	Cp4.1LG04g00470	248.409	-1.397	5.0469e-15	Cp4.1LG16g08270	328.78	1.124	1.84796e-15	Cp4.1LG08g13020	137.881	-1.832	3.16829e-18		Cp4.1LG17g03210	124.682	1.491	1.08382e-08	Cp4.1LG01g07170	49.323	-4.029	2.91411e-17	Cp4.1LG07g00530	826.152	1.226	7.6787e-11	Cp4.1LG01g21950	50.843	-4.249	9.15813e-20
Cp4.1LG15g08590	329.404	1.021	5.31629e-07	Cp4.1LG18g02610	343.682	-1.445	1.37751e-12	Cp4.1LG13g00110	643.761	3.5607	0.00141528	Cp4.1LG20g04320	669.912	-2.226	9067.12		Cp4.1LG10g06440	134.988	1.227	1.24413e-08	Cp4.1LG13g05260	647.98	-1.329	2.99572e-14	Cp4.1LG00g15830	155.725	1.824	7.8649e-15	Cp4.1LG20g08140	162.436	-1.613	6.60256e-18		Cp4.1LG03g10210	524.045	1.108	1.21084e-08	Cp4.1LG15g02340	227.344	-2.327	3.69513e-17	Cp4.1LG00g00120	82.497	1.838	1.16564e-10	Cp4.1LG07g07150	88.415	-3.297	9.22789e-20
Cp4.1LG08g11710	88.263	1.341	6.69985e-07	Cp4.1LG07g10210	119.02	-1.741	1.67357e-12	Cp4.1LG17g10220	178.216	1.6863	0.0270596	Cp4.1LG05g04830	522.272	-1.0463	26087.9		Cp4.1LG18g03810	63.269	1.578	2.4109e-08	Cp4.1LG20g06220	335.866	-1.368	4.08915e-14	Cp4.1LG11g06910	385.351	1.044	2.53047e-14	Cp4.1LG01g04000	102.276	-2.065	8.61021e-17		Cp4.1LG10g04030	75.165	1.61	3.22224e-08	Cp4.1LG07g11570	527.302	-1.861	1.45126e-16	Cp4.1LG17g02040	101.624	1.711	1.29383e-10	Cp4.1LG11g08750	77.091	-2.566	2.05852e-18
Cp4.1LG19g10400	92.108	1.339	9.30763e-07	Cp4.1LG14g04360	34.855	-3.702	1.60738e-12	Cp4.1LG13g05690	294.12	1.3147	0.3706	Cp4.1LG17g06920	131.192	-1.3522	64869.3		Cp4.1LG05g12960	355.08	1.032	4.65786e-08	Cp4.1LG08g03200	312.534	-1.256	5.18075e-14	Cp4.1LG01g16460	592.098	1.025	1.3883e-13	Cp4.1LG18g05660	825.701	-1.258	1.05418e-16		Cp4.1LG02g09460	94.285	2.015	3.67219e-08	Cp4.1LG04g08250	85.851	-2.416	4.76737e-16	Cp4.1LG17g03330	156.978	1.268	3.07848e-10	Cp4.1LG18g02900	84.504	-2.301	2.80222e-18
Cp4.1LG17g05510	32.738	2.057	1.6136e-06	Cp4.1LG03g10640	86.605	-2.33	3.91441e-12	Cp4.1LG05g15420	377.872	1.1868	0.794424	Cp4.1LG05g00700	181.748	-1.167	90929.8		Cp4.1LG17g01690	96.031	1.294	5.41442e-08	Cp4.1LG10g05090	518.851	-1.228	6.8874e-14	Cp4.1LG01g01870	589.188	1.402	1.53148e-13	Cp4.1LG03g12240	286.762	-1.567	1.87194e-16		Cp4.1LG10g04750	59.362	1.867	6.40078e-08	Cp4.1LG12g03320	129.151	-3.229	6.01847e-16	Cp4.1LG05g06260	99.277	1.504	4.37384e-10	Cp4.1LG12g04760	62.497	-3.58	4.816e-18
Cp4.1LG00g00120	627.693	1.242	1.78721e-06	Cp4.1LG15g04340	160.296	-1.92	6.05908e-12	Cp4.1LG04g03820	135.96	1.7916	1.75113	Cp4.1LG17g08890	122.147	-1.3418	331595		Cp4.1LG02g16220	34.766	2.212	5.5821e-08	Cp4.1LG14g04740	304.096	-1.573	7.0353e-14	Cp4.1LG04g00210	35.093	3.149	1.57539e-13	Cp4.1LG08g01060	289.146	-1.406	2.18967e-15		Cp4.1LG10g09880	92.38	2.299	6.57572e-08	Cp4.1LG20g01580	262.337	-1.97	6.0277e-16	Cp4.1LG01g09380	42.815	2.155	1.21926e-09	Cp4.1LG13g06630	596.976	-1.267	1.17023e-17
Cp4.1LG02g08010	105.64	1.385	1.91915e-06	Cp4.1LG14g07280	40.361	-2.834	1.1549e-11	Cp4.1LG04g11760	921.757	2.4625	1.69295	Cp4.1LG11g04410	359.144	-2.7589	671485		Cp4.1LG16g01990	92.322	1.283	5.97167e-08	Cp4.1LG16g02400	235.035	-1.365	8.58898e-14	Cp4.1LG08g06530	400.762	1.161	3.74658e-13	Cp4.1LG01g15910	113.612	-2.328	4.61809e-15		Cp4.1LG07g05330	94.358	1.584	6.73948e-08	Cp4.1LG07g07150	91.089	-3.422	6.78539e-16	Cp4.1LG03g12130	196.565	1.325	1.36917e-09	Cp4.1LG02g08130	308.493	-1.822	2.65259e-17
Cp4.1LG16g05730	74.405	1.375	3.33711e-06	Cp4.1LG02g08350	74.026	-2.988	2.9917e-11	Cp4.1LG07g06150	387.636	1.229	2.30033	Cp4.1LG15g03460	135.619	-1.2541	755351		Cp4.1LG04g13050	58.648	1.726	6.40803e-08	Cp4.1LG14g00150	3724.7	-1.082	1.63751e-13	Cp4.1LG20g03360	237.734	1.498	5.07811e-13	Cp4.1LG03g07690	49.17	-3.09	5.59096e-15		Cp4.1LG20g03530	157.237	1.489	7.66583e-08	Cp4.1LG14g04740	950.656	-1.679	1.71508e-15	Cp4.1LG12g11560	188.025	1.301	1.70184e-09	Cp4.1LG14g06970	297.406	-1.393	4.67211e-17
Cp4.1LG01g08250	123.22	1.565	3.63987e-06	Cp4.1LG01g00160	202.858	-2.07	4.4346e-11	Cp4.1LG14g10680	132.629	1.7226	4.38935	Cp4.1LG05g11780	125.203	-1.2211	132432		Cp4.1LG07g03230	70.763	1.461	7.88261e-08	Cp4.1LG13g01710	95.391	-1.838	5.83321e-13	Cp4.1LG03g14210	97.121	1.765	9.25342e-13	Cp4.1LG14g09450	49.629	-2.901	8.05464e-15		Cp4.1LG11g03450	58.252	1.984	1.04266e-07	Cp4.1LG16g04710	71.811	-3.921	1.38184e-14	Cp4.1LG01g20490	2392.07	1.065	9.34101e-09	Cp4.1LG03g15420	1123.14	-1.573	1.65296e-16
Cp4.1LG17g06190	70.714	1.601	5.66407e-06	Cp4.1LG15g00640	341.438	-3.76	4.45463e-11	Cp4.1LG14g06720	988.651	2.024	6.37549	Cp4.1LG17g07700	194.657	-1.0572	3.30745e+06		Cp4.1LG08g03760	45.622	1.873	8.58192e-08	Cp4.1LG00g02050	764.192	-1.173	1.18441e-12	Cp4.1LG07g00250	73.968	1.761	3.8024e-12	Cp4.1LG04g02220	60.532	-2.699	1.52422e-14		Cp4.1LG05g06450	80.811	1.723	1.28906e-07	Cp4.1LG17g03950	55.219	-3.173	2.2368e-14	Cp4.1LG10g09800	38.333	2.149	1.01865e-08	Cp4.1LG10g02510	411.637	-1.214	1.59237e-16
Cp4.1LG14g09000	150.27	1.069	6.29166e-06	Cp4.1LG04g06260	66.276	-2.855	4.89176e-11	Cp4.1LG01g24340	748.892	2.3842	20.6135	Cp4.1LG08g04300	179.534	-1.1037	3.98124e+06		Cp4.1LG16g04400	26.345	2.422	1.04131e-07	Cp4.1LG12g01530	207.515	-1.403	1.22256e-12	Cp4.1LG01g22620	292.677	1.415	4.30248e-12	Cp4.1LG12g11490	38.62	-4.641	3.54982e-14		Cp4.1LG01g20670	151.878	1.513	1.9905e-07	Cp4.1LG13g02690	212.512	-3.025	4.95742e-14	Cp4.1LG13g11500	1015.63	1.048	1.30628e-08	Cp4.1LG08g03470	156.3	-1.742	6.5561e-16
Cp4.1LG02g03320	127.562	1.162	6.83921e-06	Cp4.1LG02g00200	239.135	-1.624	9.37052e-11	Cp4.1LG01g05130	906.215	1.9229	518.661	Cp4.1LG15g01340	182.64	-1.0556	4.21339e+06		Cp4.1LG12g00650	251.703	1.139	1.09495e-07	Cp4.1LG02g00270	288.054	-1.879	1.34597e-12	Cp4.1LG04g10440	29.841	2.829	4.25044e-12	Cp4.1LG04g06600	102.196	-1.703	3.44942e-13		Cp4.1LG03g17250	113.086	1.365	1.99825e-07	Cp4.1LG02g15260	989.698	-1.759	7.35364e-14	Cp4.1LG13g06420	41.723	1.955	1.35024e-08	Cp4.1LG20g01610	209.872	-1.475	8.99688e-16
Cp4.1LG07g06150	1278.6	1.128	7.18165e-06	Cp4.1LG03g02520	159.322	-2.371	9.16629e-11	Cp4.1LG13g04750	268.716	1.116	2162.27	Cp4.1LG01g03530	547.492	-1.7039	648821		Cp4.1LG19g12150	41.77	1.784	2.39297e-07	Cp4.1LG13g02320	132.627	-1.548	1.43643e-12	Cp4.1LG07g03620	273.516	1.219	4.93569e-12	Cp4.1LG15g04830	119.505	-1.57	5.46093e-13		Cp4.1LG02g12540	99.806	1.416	3.76693e-07	Cp4.1LG04g08620	70.495	-2.522	8.16061e-14	Cp4.1LG11g01450	857.444	1.005	3.45508e-08	Cp4.1LG13g02690	357.442	-1.551	1.0246e-15
Cp4.1LG02g04440	26.938	2.007	7.68305e-06	Cp4.1LG13g03510	81.34	-2.353	9.28872e-11	Cp4.1LG08g12670	711.615	2.1633	2633.4	Cp4.1LG12g05960	168.23	-1.0302	8.16849e+06		Cp4.1LG19g01440	29.758	2.408	3.92546e-07	Cp4.1LG12g03870	181.256	-1.486	3.00297e-12	Cp4.1LG01g14450	298.222	1.019	5.30963e-12	Cp4.1LG06g08880	735.262	-1.063	8.93534e-13		Cp4.1LG04g13050	47.483	2.246	4.19301e-07	Cp4.1LG01g18250	103.574	-2.29	1.96371e-13	Cp4.1LG17g08080	21.217	2.764	5.02866e-08	Cp4.1LG14g04740	600.195	-1.107	1.4106e-15
Cp4.1LG20g03530	33.468	2.307	7.82071e-06	Cp4.1LG20g01580	77.682	-2.223	8.83106e-11	Cp4.1LG13g06530	214.027	1.2181	2754.98	Cp4.1LG10g11310	517.65	-1.8803	8.54056e+06		Cp4.1LG08g13400	69.467	1.346	5.57151e-07	Cp4.1LG04g08460	395.211	-1.07	3.66107e-12	Cp4.1LG11g03510	52.636	2.093	7.05941e-12	Cp4.1LG18g02270	223.472	-1.615	8.92089e-13		Cp4.1LG13g11500	1074.11	1.253	4.26045e-07	Cp4.1LG00g07340	41.737	-3.1	2.70097e-13	Cp4.1LG14g03450	321.756	1.043	6.31276e-08	Cp4.1LG12g10940	46.361	-4.373	1.56996e-15
Cp4.1LG12g03610	22.282	2.418	9.86617e-06	Cp4.1LG10g00950	84.42	-2.603	1.35555e-10	Cp4.1LG19g06290	619.502	1.0792	5767.02	Cp4.1LG12g07540	246.608	-1.0519	103185		Cp4.1LG13g08970	78.539	1.348	5.7619e-07	Cp4.1LG14g04270	682.989	-1.111	7.96442e-12	Cp4.1LG07g01170	78.454	1.819	7.24514e-12	Cp4.1LG03g10030	227.26	-1.18	9.58787e-13		Cp4.1LG17g08930	301.076	1.29	5.01167e-07	Cp4.1LG07g03570	574.057	-2.289	6.68651e-13	Cp4.1LG01g19670	78.224	1.291	2.411e-07	Cp4.1LG12g01720	68.694	-2.823	1.70447e-15
Cp4.1LG03g06460	315.175	1.061	1.45363e-05	Cp4.1LG06g04530	391.028	-2.056	1.61748e-10	Cp4.1LG02g07470	180.563	1.2843	6897.51	Cp4.1LG01g01010	171.966	-1.006	1.06265e+07		Cp4.1LG03g16510	33.325	2.027	7.23125e-07	Cp4.1LG04g02610	39.474	-3.624	1.3852e-11	Cp4.1LG01g22550	275.959	1.147	1.18857e-11	Cp4.1LG03g10370	99.696	-1.884	3.15826e-12		Cp4.1LG09g00430	118.662	1.268	6.43112e-07	Cp4.1LG06g07450	327.456	-1.866	7.2918e-13	Cp4.1LG19g01440	35.771	1.921	2.44776e-07	Cp4.1LG15g02340	202.963	-1.766	2.34674e-15
Cp4.1LG02g07950	133.481	1.042	1.51385e-05	Cp4.1LG09g02990	54.546	-2.758	3.77098e-10	Cp4.1LG16g07080	285.385	1.1049	14881.4	Cp4.1LG14g07310	208.083	-3.9046	1.14936e+07		Cp4.1LG13g06060	57.133	1.855	9.10901e-07	Cp4.1LG04g07380	324.301	-1.376	1.38251e-11	Cp4.1LG12g02400	388.567	1.023	1.77603e-11	Cp4.1LG04g03860	393.596	-1.341	3.79379e-12		Cp4.1LG03g09570	48.874	1.948	7.05047e-07	Cp4.1LG11g02340	1156.73	-1.534	1.27401e-12	Cp4.1LG16g04700	119.863	1.139	2.81653e-07	Cp4.1LG01g18530	44.356	-5.383	4.81613e-15
Cp4.1LG03g14500	179.334	1.085	1.63052e-05	Cp4.1LG04g09070	63.78	-3.158	7.07484e-10	Cp4.1LG06g08740	172.222	1.2605	2367.17	Cp4.1LG13g08210	178.033	-1.1687	1.93372e+07		Cp4.1LG15g06150	200.604	1.05	1.01687e-06	Cp4.1LG02g14430	702.343	-1.118	1.69867e-11	Cp4.1LG03g11270	233.996	1.072	2.30389e-11	Cp4.1LG12g01090	133.329	-1.48	9.7353e-12		Cp4.1LG00g03690	169.692	1.535	7.85622e-07	Cp4.1LG10g08160	61.312	-3.04	1.36899e-12	Cp4.1LG02g04430	104.375	1.129	3.43083e-07	Cp4.1LG17g03950	114.199	-2.124	5.62779e-15
Cp4.1LG01g20110	232.052	1.353	2.00683e-05	Cp4.1LG06g05070	201.471	-1.692	8.95621e-10	Cp4.1LG13g04960	279.606	1.1066	26811.6	Cp4.1LG13g03110	155.758	-1.0157	2.09074e+07		Cp4.1LG05g06040	59.743	1.428	1.05883e-06	Cp4.1LG01g22080	846.606	-1.059	1.80731e-11	Cp4.1LG01g15790	351.665	1.104	3.60122e-11	Cp4.1LG04g13430	118.639	-1.417	1.29967e-11		Cp4.1LG04g09950	326.407	1.101	8.46572e-07	Cp4.1LG05g10000	228.186	-2.834	1.44924e-12	Cp4.1LG09g00430	174.464	1.011	3.76276e-07	Cp4.1LG01g22430	39.015	-4.245	1.07842e-14
Cp4.1LG17g05460	160.879	1.435	2.13591e-05	Cp4.1LG14g09450	381.58	-1.805	1.02138e-09	Cp4.1LG12g11390	323.56	1.0332	98185.9	Cp4.1LG08g07020	698.178	-1.4979	2.18476e+07		Cp4.1LG08g04600	34.126	1.8	1.33727e-06	Cp4.1LG18g07540	311.953	-1.227	1.81605e-11	Cp4.1LG04g08230	228.646	1.177	4.85504e-11	Cp4.1LG03g18320	422.924	-1.028	1.32137e-11		Cp4.1LG12g04660	1313.11	1.033	8.63621e-07	Cp4.1LG09g03260	464.778	-1.46	2.32833e-12	Cp4.1LG05g07010	167.638	1.126	5.15311e-07	Cp4.1LG03g12970	279.392	-1.304	2.47913e-14
Cp4.1LG08g09950	135.665	1.025	2.26665e-05	Cp4.1LG12g06020	101.533	-2.619	1.41661e-09	Cp4.1LG05g02010	982.235	1.5463	221101	Cp4.1LG05g02090	346.959	-2.0877	2.27569e+07		Cp4.1LG16g03650	134.869	1.029	1.81898e-06	Cp4.1LG03g06460	231.908	-1.166	5.90405e-11	Cp4.1LG04g05310	341.466	1.037	5.95977e-11	Cp4.1LG02g11790	122.366	-1.526	4.93576e-11		Cp4.1LG02g04900	274.902	1.166	9.30782e-07	Cp4.1LG07g07320	128.988	-2.363	2.42065e-12	Cp4.1LG08g00360	65.224	1.516	5.50769e-07	Cp4.1LG15g07050	4833.92	-2.717	2.62252e-14
Cp4.1LG08g09200	107.678	1.051	2.29125e-05	Cp4.1LG05g13880	47.713	-2.703	2.04959e-09	Cp4.1LG20g03640	575.815	2.1807	241170	Cp4.1LG12g03400	104.952	-1.2184	2.48843e+07		Cp4.1LG02g04670	81.671	1.172	1.8903e-06	Cp4.1LG01g11440	669.937	-1.047	6.59062e-11	Cp4.1LG12g10130	151.398	1.257	6.0543e-11	Cp4.1LG13g10600	223.649	-1.122	5.77972e-11		Cp4.1LG02g13560	78.208	1.824	9.92702e-07	Cp4.1LG13g03510	27.374	-4.26	3.16169e-12	Cp4.1LG02g08010	241.562	1.141	7.80104e-07	Cp4.1LG13g04140	143.979	-4.335	2.82564e-14
Cp4.1LG01g11650	133.364	1.263	2.73867e-05	Cp4.1LG05g12210	1123.55	-1.043	2.14649e-09	Cp4.1LG08g00070	531.289	2.1214	301384	Cp4.1LG18g07940	755.353	-1.35	6.29544e+07		Cp4.1LG04g10670	27.02	2.076	2.15721e-06	Cp4.1LG04g03880	162.804	-5.165	7.5413e-11	Cp4.1LG20g07220	63.34	1.815	7.2773e-11	Cp4.1LG08g03200	182.203	-1.258	1.29039e-10		Cp4.1LG13g11410	243.583	1.052	1.03717e-06	Cp4.1LG09g11350	408.33	-1.483	7.44797e-12	Cp4.1LG12g11700	82.965	1.376	9.02254e-07	Cp4.1LG02g01650	75.258	-2.645	3.54997e-14
Cp4.1LG09g05290	16.489	2.829	3.59733e-05	Cp4.1LG15g01340	120.992	-1.339	2.39151e-09	Cp4.1LG16g07290	106.702	1.5965	575442	Cp4.1LG01g10650	176.218	-3.024	8.58673e+07		Cp4.1LG01g02720	137.551	1.057	3.24858e-06	Cp4.1LG04g06750	251.418	-1.168	7.61547e-11	Cp4.1LG13g07070	234.937	1.143	7.53748e-11	Cp4.1LG01g12370	97.912	-1.638	1.40229e-10		Cp4.1LG01g10240	334.063	1.052	1.0618e-06	Cp4.1LG01g22620	275.273	-1.845	9.91392e-12	Cp4.1LG10g04750	66.22	1.315	1.05054e-06	Cp4.1LG03g12240	3243.18	-1.027	4.88622e-14
Cp4.1LG15g05460	27.644	1.892	3.70091e-05	Cp4.1LG18g07940	34.709	-3.027	2.37645e-09	Cp4.1LG03g07960	285.058	3.8362	596624	Cp4.1LG17g00180	277.542	-1.0562	9.34496e+07		Cp4.1LG08g13620	47.249	1.474	3.35205e-06	Cp4.1LG07g11570	510.461	-1.171	7.99083e-11	Cp4.1LG00g04060	202.672	1.23	9.17564e-11	Cp4.1LG00g00410	102.49	-1.395	1.54584e-10		Cp4.1LG03g07290	48.005	1.682	1.07467e-06	Cp4.1LG14g04270	895.206	-1.305	1.24402e-11	Cp4.1LG05g09560	61.064	1.494	1.13528e-06	Cp4.1LG11g02600	47.234	-2.645	6.51796e-14
Cp4.1LG01g22980	84.086	1.113	4.5165e-05	Cp4.1LG03g13070	357.608	-1.185	2.46116e-09	Cp4.1LG07g08190	287.909	4.6932	807025	Cp4.1LG01g07020	105.173	-1.1508	1.26227e+08		Cp4.1LG11g00340	68.069	1.262	3.48351e-06	Cp4.1LG04g16120	170.128	-1.297	9.60642e-11	Cp4.1LG03g04900	39.331	2.408	1.3673e-10	Cp4.1LG17g04590	67.254	-1.757	1.78559e-10		Cp4.1LG12g06320	192.539	1.453	1.30213e-06	Cp4.1LG13g04140	137.376	-2.337	1.34944e-11	Cp4.1LG11g04010	71.169	1.292	1.19504e-06	Cp4.1LG12g02040	57.021	-2.977	8.38802e-14
Cp4.1LG08g05710	80.235	1.29	5.22998e-05	Cp4.1LG16g03330	26.347	-3.085	2.70925e-09	Cp4.1LG09g02970	191.6	1.1286	838869	Cp4.1LG20g01820	919.325	-1.1769	1.85271e+08		Cp4.1LG01g00610	31.642	1.822	3.68116e-06	Cp4.1LG18g06880	341.585	-1.053	9.59103e-11	Cp4.1LG03g12120	146.38	1.246	2.23528e-10	Cp4.1LG09g00900	27.887	-3.478	2.12418e-10		Cp4.1LG12g01090	178.623	1.508	1.64747e-06	Cp4.1LG07g11030	613.912	-1.745	1.43524e-11	Cp4.1LG01g08160	52.713	1.532	1.22082e-06	Cp4.1LG06g07450	264.032	-1.474	1.13749e-13
Cp4.1LG02g17070	59.477	1.207	5.59319e-05	Cp4.1LG16g03920	509.874	-1.491	2.61433e-09	Cp4.1LG14g04750	367.322	8.523	851141	Cp4.1LG02g08230	131.859	-1.2931	2.9873e+08		Cp4.1LG02g07470	29.737	1.881	4.60904e-06	Cp4.1LG02g11050	199.441	-1.818	1.07299e-10	Cp4.1LG01g12540	24.155	3.174	2.30407e-10	Cp4.1LG02g15110	33.797	-3.381	2.71349e-10		Cp4.1LG10g06640	157.5	1.215	1.6639e-06	Cp4.1LG12g04760	33.367	-4.297	2.38349e-11	Cp4.1LG11g03450	104.041	1.418	1.5042e-06	Cp4.1LG14g06400	84.711	-2.147	1.17805e-13
Cp4.1LG15g02290	370.761	1.029	6.0951e-05	Cp4.1LG17g07270	38.59	-3.245	2.73258e-09	Cp4.1LG04g04950	177.456	1.1782	150318	Cp4.1LG05g05750	173.456	-1.0232	3.05297e+08		Cp4.1LG10g04030	100.932	1.157	4.76638e-06	Cp4.1LG04g00730	209.444	-1.32	1.08378e-10	Cp4.1LG04g04430	36.162	2.347	2.72381e-10	Cp4.1LG04g02190	130.161	-1.29	3.38577e-10		Cp4.1LG17g00140	29.486	2.322	1.68318e-06	Cp4.1LG14g06970	165.354	-2.518	2.72687e-11	Cp4.1LG04g10690	71.369	1.323	1.60827e-06	Cp4.1LG12g10730	472.001	-1.33	1.30172e-13
Cp4.1LG05g02660	309.398	1.115	7.65274e-05	Cp4.1LG01g23980	587.006	-1.387	5.04806e-09	Cp4.1LG08g09200	493.833	2.0895	160372	Cp4.1LG04g09570	983.046	-1.1354	4.77296e+08		Cp4.1LG01g02890	73.923	1.169	8.2336e-06	Cp4.1LG13g00960	128.986	-1.865	2.90054e-10	Cp4.1LG06g02670	215.728	1.14	2.72184e-10	Cp4.1LG04g03900	280.782	-1.032	4.25788e-10		Cp4.1LG12g01180	583.457	1.027	1.7732e-06	Cp4.1LG09g05320	128.354	-1.952	4.2532e-11	Cp4.1LG04g14930	106.689	1.016	2.13286e-06	Cp4.1LG18g05410	80.88	-2.132	2.53809e-13
Cp4.1LG02g13770	35.276	1.463	8.28712e-05	Cp4.1LG03g07300	179.356	-1.73	6.96984e-09	Cp4.1LG15g03500	551.108	2.1705	1.80254e+06	Cp4.1LG02g07870	529.801	-1.4537	4.85191e+08		Cp4.1LG14g05650	45.182	1.426	1.03032e-05	Cp4.1LG07g00190	132.334	-1.636	3.27192e-10	Cp4.1LG07g09790	129.401	1.217	2.63034e-10	Cp4.1LG18g04900	253.308	-1.172	4.31744e-10		Cp4.1LG08g02440	171.537	1.363	1.78929e-06	Cp4.1LG13g04330	39.648	-3.983	6.03886e-11	Cp4.1LG06g04670	65.524	1.235	2.14902e-06	Cp4.1LG04g04560	201.886	-1.843	3.50585e-13
Cp4.1LG08g11200	301.939	1.018	8.77652e-05	Cp4.1LG10g04650	73.523	-2.046	8.10858e-09	Cp4.1LG08g11560	288.535	1.0791	2.15964e+06	Cp4.1LG02g11870	425.163	-1.6629	4.85349e+08		Cp4.1LG04g06470	88.169	1.081	1.22948e-05	Cp4.1LG14g06940	83.427	-2.041	3.51871e-10	Cp4.1LG09g08800	249.98	1.182	2.72625e-10	Cp4.1LG08g03840	352.097	-1.24	4.6741e-10		Cp4.1LG15g02910	58.669	1.76	2.01245e-06	Cp4.1LG13g05260	570.939	-1.542	9.26367e-11	Cp4.1LG00g00770	60.84	1.357	2.6876e-06	Cp4.1LG12g01120	141.287	-1.669	4.12243e-13
Cp4.1LG01g13420	10.349	3.579	9.2386e-05	Cp4.1LG05g15010	11.874	-7.409	1.01934e-08	Cp4.1LG01g25880	133.488	1.284	2.46675e+06	Cp4.1LG06g05310	738.056	-1.312	5.15577e+08		Cp4.1LG17g11200	59.717	1.242	1.30604e-05	Cp4.1LG18g04720	353.777	-1.052	3.70283e-10	Cp4.1LG03g10890	293.95	1.143	2.87662e-10	Cp4.1LG10g02510	62.178	-1.731	7.15481e-10		Cp4.1LG15g06150	93.241	1.731	2.02785e-06	Cp4.1LG04g11060	342.148	-1.835	1.1175e-10	Cp4.1LG08g10230	83.066	1.142	3.35553e-06	Cp4.1LG17g03140	53.444	-2.595	5.01594e-13
Cp4.1LG19g00730	30.303	1.678	0.000100211	Cp4.1LG01g03380	65.883	-2.37	1.59659e-08	Cp4.1LG09g06990	136.728	1.2977	2.76962e+06	Cp4.1LG02g07300	736.839	-1.2378	6.1949e+08		Cp4.1LG02g10320	22.301	2.081	1.65633e-05	Cp4.1LG09g01250	77.893	-1.675	3.79753e-10	Cp4.1LG03g08860	221.89	1.186	4.14792e-10	Cp4.1LG01g13060	101.591	-1.417	7.26988e-10		Cp4.1LG19g03450	31.033	2.057	2.23604e-06	Cp4.1LG07g03290	1632.72	-1.154	1.8562e-10	Cp4.1LG19g07930	39.46	1.442	1.43053e-05	Cp4.1LG01g18250	150.072	-1.886	5.37404e-13
Cp4.1LG16g06480	25.777	1.989	0.000107098	Cp4.1LG03g12130	202.533	-1.229	2.03622e-08	Cp4.1LG03g07500	394.602	2.4262	2.91555e+06	Cp4.1LG15g07400	183.323	-2.6327	7.74055e+08		Cp4.1LG05g15360	104.315	1.005	2.0995e-05	Cp4.1LG18g02700	234.151	-1.367	4.62878e-10	Cp4.1LG15g00450	180.319	1.067	4.88025e-10	Cp4.1LG08g00960	86.875	-1.485	7.49245e-10		Cp4.1LG15g06700	18.537	2.877	2.43283e-06	Cp4.1LG14g04020	271.518	-1.462	1.90388e-10	Cp4.1LG15g01500	29.881	1.739	1.47366e-05	Cp4.1LG14g08710	743.976	-1.294	6.49295e-13
Cp4.1LG10g04350	142.845	1.003	0.000110293	Cp4.1LG02g05010	96.795	-1.974	2.72018e-08	Cp4.1LG14g00900	184.303	1.2316	3.0904e+06	Cp4.1LG15g07670	618.421	-1.3394	7.89637e+08		Cp4.1LG14g10610	39.027	1.461	2.10996e-05	Cp4.1LG08g00890	23.852	-4.438	5.17963e-10	Cp4.1LG15g06150	167.92	1.315	5.19948e-10	Cp4.1LG03g04090	122.874	-1.396	1.06868e-09		Cp4.1LG09g01380	70.099	1.406	2.50428e-06	Cp4.1LG14g05750	1238.48	-1.503	2.18602e-10	Cp4.1LG16g04540	59.64	1.169	1.7191e-05	Cp4.1LG02g02380	159.355	-1.717	2.90035e-12
Cp4.1LG07g00130	62.925	1.178	0.000111733	Cp4.1LG12g07540	160.011	-2.014	2.7263e-08	Cp4.1LG08g07820	721.225	1.624	4.9114e+06	Cp4.1LG10g01610	399.502	-1.658	9.78795e+08		Cp4.1LG08g00840	87.639	1.023	2.42436e-05	Cp4.1LG12g06880	96.214	-1.774	5.88676e-10	Cp4.1LG14g07740	430.308	1.006	6.3579e-10	Cp4.1LG07g10210	40.769	-2.264	1.47716e-09		Cp4.1LG08g13620	25.626	2.204	2.63533e-06	Cp4.1LG02g01890	585.813	-1.188	2.78746e-10	Cp4.1LG19g11340	51.418	1.484	1.74827e-05	Cp4.1LG17g02980	31.916	-3.689	3.87101e-12
Cp4.1LG10g07980	238.58	1.02	0.000129526	Cp4.1LG01g05270	153.215	-1.486	3.05991e-08	Cp4.1LG12g08740	280.027	2.4282	5.66231e+06	Cp4.1LG05g14520	221.177	-2.1917	1.66374e+09		Cp4.1LG17g01870	84.885	1.093	2.80629e-05	Cp4.1LG15g04830	184.802	-1.291	6.36491e-10	Cp4.1LG01g09050	351.479	1.03	8.27581e-10	Cp4.1LG12g05960	157.231	-1.168	1.74552e-09		Cp4.1LG04g01550	78.473	1.53	2.8264e-06	Cp4.1LG04g11760	1193	-2.326	3.06324e-10	Cp4.1LG20g01120	40.991	1.435	1.86031e-05	Cp4.1LG09g05460	64.098	-2.169	4.1888e-12
Cp4.1LG01g05460	24.236	1.958	0.000131446	Cp4.1LG14g05110	343.167	-1.726	3.10811e-08	Cp4.1LG06g07730	109.738	1.3632	7.10258e+06	Cp4.1LG10g09800	378.776	-1.6854	1.94608e+09		Cp4.1LG18g00860	19.642	2.124	2.83554e-05	Cp4.1LG16g04860	86.146	-1.564	7.42085e-10	Cp4.1LG15g05890	571.195	1.126	1.06745e-09	Cp4.1LG01g05010	158.565	-1.124	1.90432e-09		Cp4.1LG01g05380	578.826	1.24	2.91207e-06	Cp4.1LG03g14130	26.945	-3.458	5.04293e-10	Cp4.1LG11g11670	102.688	1.079	1.90627e-05	Cp4.1LG03g10200	44.934	-2.609	6.26658e-12
Cp4.1LG01g10670	90.168	1.108	0.000143569	Cp4.1LG20g01610	459.505	-1.087	3.27983e-08	Cp4.1LG04g08500	568.311	1.9639	1.49264e+07	Cp4.1LG10g06950	653.243	-1.2136	2.26423e+09		Cp4.1LG11g09680	48.55	1.344	3.78335e-05	Cp4.1LG08g02470	50.198	-2.12	1.16711e-09	Cp4.1LG10g09480	163.854	1.068	1.52248e-09	Cp4.1LG12g07600	161.775	-1.407	2.16813e-09		Cp4.1LG03g17600	180.821	1.067	2.95342e-06	Cp4.1LG03g05920	204.003	-2.211	6.42163e-10	Cp4.1LG13g04260	35.435	1.498	2.0696e-05	Cp4.1LG00g00220	262.578	-1.486	7.04682e-12
Cp4.1LG14g07370	20.492	2.03	0.000146572	Cp4.1LG03g06290	104.547	-1.723	3.34421e-08	Cp4.1LG12g00810	707.925	1.5161	3.8594e+07	Cp4.1LG20g00610	960.972	-1.214	2.36053e+09		Cp4.1LG19g00610	64.438	1.142	4.20822e-05	Cp4.1LG12g10080	207.019	-1.213	1.40612e-09	Cp4.1LG09g11200	205.12	1.033	1.63147e-09	Cp4.1LG11g02700	113.232	-1.346	2.27081e-09		Cp4.1LG13g00460	1064.01	1.147	3.09221e-06	Cp4.1LG12g10940	24.47	-4.967	6.40694e-10	Cp4.1LG04g09660	20.406	2.19	2.1787e-05	Cp4.1LG16g04470	70.487	-2.026	9.06831e-12
Cp4.1LG01g17520	15.31	2.356	0.000147568	Cp4.1LG11g00260	122.061	-1.617	3.63478e-08	Cp4.1LG20g08340	914.89	1.4124	3.93502e+07	Cp4.1LG14g09360	738.211	-1.1871	2.47163e+09		Cp4.1LG20g08300	13.826	2.58	4.47049e-05	Cp4.1LG09g11350	306.076	-1.094	1.45441e-09	Cp4.1LG02g10280	47.44	2.238	1.66765e-09	Cp4.1LG13g03850	45.486	-2.085	2.54811e-09		Cp4.1LG12g10930	81.224	1.419	3.37615e-06	Cp4.1LG15g08340	221.639	-1.412	6.17568e-10	Cp4.1LG18g00880	62.419	1.277	4.32137e-05	Cp4.1LG15g06270	85.42	-1.921	1.06068e-11
Cp4.1LG00g02380	58.743	1.463	0.00015028	Cp4.1LG04g02220	351.746	-1.337	3.86581e-08	Cp4.1LG02g15600	714.292	1.4827	4.24245e+07	Cp4.1LG17g03080	110.97	-1.1306	2.52691e+09		Cp4.1LG01g21620	16.881	2.393	4.81852e-05	Cp4.1LG03g16390	798.793	-1.023	1.53027e-09	Cp4.1LG06g09060	19.708	3.222	2.34937e-09	Cp4.1LG07g02150	125.079	-1.18	3.66498e-09		Cp4.1LG05g06040	50.651	1.579	3.49134e-06	Cp4.1LG20g07900	509.878	-1.309	6.24192e-10	Cp4.1LG11g10360	28.517	1.658	4.38996e-05	Cp4.1LG12g08180	448.556	-1.118	1.12223e-11
Cp4.1LG01g25000	31.762	1.546	0.000151145	Cp4.1LG13g09460	522.677	-4.326	4.13882e-08	Cp4.1LG02g07950	606.618	1.667	5.00556e+07	Cp4.1LG11g01370	943	-1.0648	3.05968e+09		Cp4.1LG14g00160	38.808	1.517	4.97649e-05	Cp4.1LG02g10660	62.459	-1.715	2.33688e-09	Cp4.1LG17g03840	143.897	1.393	2.77975e-09	Cp4.1LG12g02870	167.418	-1.081	5.95853e-09		Cp4.1LG02g09790	103.937	1.189	4.28136e-06	Cp4.1LG02g10660	73.665	-2.084	8.79357e-10	Cp4.1LG13g08610	20.446	1.873	4.45741e-05	Cp4.1LG14g06440	56.593	-2.027	1.15542e-11
Cp4.1LG20g03640	65.347	1.175	0.000165331	Cp4.1LG14g04630	164.803	-3.84	5.98644e-08	Cp4.1LG04g09050	198.861	7.6383	5.66161e+06	Cp4.1LG03g01880	422.093	-1.4959	6.83601e+09		Cp4.1LG12g02930	24.563	1.811	5.7538e-05	Cp4.1LG10g04950	200.725	-1.127	2.80638e-09	Cp4.1LG04g03120	39.864	2.349	2.99461e-09	Cp4.1LG11g01370	49.184	-1.846	7.50328e-09		Cp4.1LG01g16940	323.569	1.144	4.32507e-06	Cp4.1LG02g14430	612.263	-1.3	9.68535e-10	Cp4.1LG12g01560	26.843	1.807	4.77409e-05	Cp4.1LG20g07040	26.997	-4.57	1.22903e-11
Cp4.1LG01g09380	37.582	1.36	0.000166152	Cp4.1LG09g06450	15.727	-4.085	6.92433e-08	Cp4.1LG03g04670	234.758	3.1646	5.73965e+07	Cp4.1LG15g07530	572.35	-1.2275	6.93511e+09		Cp4.1LG15g03430	40.33	1.341	5.98487e-05	Cp4.1LG03g10030	360.663	-1.16	4.17187e-09	Cp4.1LG17g01690	102.805	1.224	3.36794e-09	Cp4.1LG01g16180	123.875	-1.134	1.2602e-08		Cp4.1LG09g07200	430.167	1.076	4.38057e-06	Cp4.1LG01g22430	30.539	-3.709	1.07844e-09	Cp4.1LG18g03730	32.448	1.613	5.21679e-05	Cp4.1LG03g05920	250.709	-1.47	1.46588e-11
Cp4.1LG03g12120	23.406	2.424	0.000166993	Cp4.1LG01g15910	207.086	-1.434	7.76082e-08	Cp4.1LG00g03620	142.451	1.1009	5.99098e+07	Cp4.1LG08g02530	148.368	-1.0138	7.62164e+09		Cp4.1LG04g09490	81.278	1.056	6.71355e-05	Cp4.1LG20g07900	553.074	-1.058	4.12241e-09	Cp4.1LG08g04270	198.719	1.256	4.6692e-09	Cp4.1LG03g08080	91.393	-1.329	1.2939e-08		Cp4.1LG05g10140	260.656	1.135	4.49236e-06	Cp4.1LG13g09460	20.798	-8.002	1.17898e-09	Cp4.1LG15g05460	64.682	1.389	5.34104e-05	Cp4.1LG08g07280	39.082	-3.183	1.59654e-11
Cp4.1LG06g04750	43.915	1.297	0.000168847	Cp4.1LG03g12710	443.947	-1.434	8.4879e-08	Cp4.1LG05g15500	118.794	1.1777	6.12636e+07	Cp4.1LG20g00850	720.172	-1.1059	8.50598e+09		Cp4.1LG04g03020	20.257	2.051	7.21733e-05	Cp4.1LG10g02330	196.55	-1.041	5.59646e-09	Cp4.1LG05g05050	65.542	1.686	5.35697e-09	Cp4.1LG10g08490	44.636	-1.917	1.63695e-08		Cp4.1LG16g03650	76.183	1.432	4.52337e-06	Cp4.1LG02g16380	195.934	-1.876	1.25977e-09	Cp4.1LG01g20480	84.724	1.194	0.000106378	Cp4.1LG01g10230	118.333	-1.582	2.05379e-11
Cp4.1LG00g00830	13.036	4.304	0.000173023	Cp4.1LG05g02200	19.02	-4.527	1.20449e-07	Cp4.1LG15g01750	147.353	1.0592	6.48727e+07	Cp4.1LG16g07640	302.141	-1.6593	9.03648e+09		Cp4.1LG20g07220	85.354	1.208	7.21167e-05	Cp4.1LG11g08750	121.602	-1.497	5.92679e-09	Cp4.1LG01g13650	72.823	1.586	5.82135e-09	Cp4.1LG09g05290	54.129	-1.842	2.16548e-08		Cp4.1LG05g12960	306.535	1.188	4.66773e-06	Cp4.1LG04g00730	208.641	-1.643	1.3257e-09	Cp4.1LG18g05780	16.94	1.95	0.000118957	Cp4.1LG04g12630	1497.62	-1.062	2.02679e-11
Cp4.1LG11g10650	60.222	1.125	0.000183343	Cp4.1LG20g00720	171.41	-1.566	1.30888e-07	Cp4.1LG20g03360	267.076	2.9135	6.94378e+07	Cp4.1LG08g00250	558.356	-1.4917	9.16583e+09		Cp4.1LG05g03190	14.138	2.368	7.85043e-05	Cp4.1LG17g10220	49.028	-1.84	5.9535e-09	Cp4.1LG00g00820	171.824	1.023	6.13889e-09	Cp4.1LG01g10650	44.558	-1.984	2.18611e-08		Cp4.1LG09g10670	41.651	2.137	4.92014e-06	Cp4.1LG02g00050	39.847	-2.744	1.55112e-09	Cp4.1LG03g16510	45.082	1.191	0.000127991	Cp4.1LG05g06010	276.222	-1.323	2.05414e-11
Cp4.1LG09g08050	48.748	1.259	0.000217579	Cp4.1LG12g06290	266.564	-1.414	1.33373e-07	Cp4.1LG20g04940	315.205	2.3654	7.35466e+07	Cp4.1LG06g02680	145.161	-2.5469	9.74665e+09		Cp4.1LG10g05720	69.228	1.065	8.45517e-05	Cp4.1LG12g00830	93.729	-1.745	9.09083e-09	Cp4.1LG02g00360	66.169	1.554	8.14982e-09	Cp4.1LG01g12460	26.319	-2.633	4.81065e-08		Cp4.1LG01g07120	178.708	1.327	5.29899e-06	Cp4.1LG15g08750	43.895	-2.251	1.8031e-09	Cp4.1LG01g21940	37.289	1.317	0.000139202	Cp4.1LG03g11830	168.663	-3.323	2.21871e-11
Cp4.1LG08g09390	38.847	1.429	0.000231042	Cp4.1LG01g05370	20.606	-3.397	1.4674e-07	Cp4.1LG10g05800	982.586	1.2664	7.63099e+07	Cp4.1LG17g00340	169.006	-2.3539	0.000125148375658562		Cp4.1LG01g20710	13.637	2.483	9.90043e-05	Cp4.1LG11g00500	124.605	-1.278	9.65981e-09	Cp4.1LG08g11680	343.983	1.072	1.29774e-08	Cp4.1LG01g10980	103.405	-1.256	7.26132e-08		Cp4.1LG01g20710	17.139	2.767	5.72716e-06	Cp4.1LG18g06000	446.699	-1.178	1.90607e-09	Cp4.1LG09g10440	32.97	1.498	0.000141862	Cp4.1LG18g02940	47.614	-2.542	2.30785e-11
Cp4.1LG10g02680	62.699	1.076	0.000236151	Cp4.1LG16g05610	284.358	-1.202	1.63818e-07	Cp4.1LG11g08870	501.861	1.8897	8.89993e+07	Cp4.1LG01g00360	434.816	-1.4146	0.000163531967652785		Cp4.1LG11g02110	36.693	1.359	0.000112388	Cp4.1LG10g02780	16.738	-4.409	1.02122e-08	Cp4.1LG08g07080	167.937	1.002	1.43491e-08	Cp4.1LG01g21190	47.922	-1.658	9.26614e-08		Cp4.1LG08g10230	74.177	1.346	6.0154e-06	Cp4.1LG06g06790	131.312	-1.643	2.18506e-09	Cp4.1LG18g07010	485.036	1.425	0.000163477	Cp4.1LG20g07480	67.184	-1.908	3.00329e-11
Cp4.1LG18g01660	135.457	1.012	0.000236315	Cp4.1LG19g07110	28.446	-2.929	1.6491e-07	Cp4.1LG19g07270	402.871	1.9348	1.27355e+08	Cp4.1LG15g05010	719.821	-1.0998	0.000164323318392811		Cp4.1LG08g01530	64.122	1.045	0.000123628	Cp4.1LG03g09370	210.342	-1.036	1.52554e-08	Cp4.1LG11g11330	144.318	1.039	1.68083e-08	Cp4.1LG05g07760	98.682	-1.233	9.70995e-08		Cp4.1LG20g01020	21.926	2.297	6.00041e-06	Cp4.1LG04g06840	466.795	-1.47	2.86915e-09	Cp4.1LG10g09880	53.677	1.115	0.000169229	Cp4.1LG04g05910	27.853	-4.641	3.78309e-11
Cp4.1LG05g10330	66.376	1.04	0.000243842	Cp4.1LG02g10580	585.523	-1.15	1.70446e-07	Cp4.1LG09g05090	155.272	1.1139	1.4292e+08	Cp4.1LG11g08810	630.146	-1.2298	0.000173375778190727		Cp4.1LG07g05260	59.17	1.108	0.000124985	Cp4.1LG01g03240	243.548	-1.05	1.63074e-08	Cp4.1LG18g08760	180.436	1.031	1.91476e-08	Cp4.1LG04g04550	130.882	-1.025	9.92046e-08		Cp4.1LG01g00990	69.539	1.356	6.53392e-06	Cp4.1LG06g07910	52.24	-2.668	2.98663e-09	Cp4.1LG02g07170	32.877	1.352	0.000174418	Cp4.1LG18g03310	112.936	-1.908	3.89582e-11
Cp4.1LG04g14790	55.356	1.111	0.000268292	Cp4.1LG04g09400	106.771	-1.212	2.46535e-07	Cp4.1LG13g10160	651.905	1.5372	1.50718e+08	Cp4.1LG07g03540	283.534	-1.7284	0.000177826091705865		Cp4.1LG07g05800	13.952	2.443	0.000125987	Cp4.1LG18g08760	302.937	-1.337	2.08964e-08	Cp4.1LG02g15660	145.584	1.167	2.02593e-08	Cp4.1LG15g01700	34.194	-2.041	1.028e-07		Cp4.1LG03g16680	117.244	1.213	6.58697e-06	Cp4.1LG01g00560	1729.19	-1.243	3.22256e-09	Cp4.1LG02g06400	18.986	1.92	0.000192611	Cp4.1LG05g09780	35.321	-3.361	4.40428e-11
Cp4.1LG19g07270	55.922	1.203	0.000268922	Cp4.1LG08g12260	26.915	-2.652	2.58824e-07	Cp4.1LG05g01780	116.585	1.0962	1.64027e+08	Cp4.1LG01g23280	275.61	-1.8955	0.000185604623696512		Cp4.1LG02g14460	58.895	1.28	0.000132535	Cp4.1LG00g01200	292.968	-1.058	2.63699e-08	Cp4.1LG09g09910	70.275	1.389	4.47874e-08	Cp4.1LG15g06970	80.658	-1.368	1.16388e-07		Cp4.1LG03g11000	89.726	1.432	7.23647e-06	Cp4.1LG04g09850	37.417	-2.422	3.278e-09	Cp4.1LG16g06450	47.746	1.232	0.000212653	Cp4.1LG01g02350	31.081	-3.308	4.84336e-11
Cp4.1LG15g02910	113.316	1.049	0.00029925	Cp4.1LG03g07190	119.702	-1.653	2.94147e-07	Cp4.1LG11g02620	510.924	1.6686	1.63437e+08	Cp4.1LG07g03800	736.718	-1.0128	0.000189114075922393		Cp4.1LG09g02370	13.704	2.32	0.000134182	Cp4.1LG14g07120	364.858	-1.005	2.90921e-08	Cp4.1LG17g03950	190.948	1.148	4.64402e-08	Cp4.1LG02g17310	121.05	-1.053	1.20045e-07		Cp4.1LG01g18020	253.607	1.132	8.04402e-06	Cp4.1LG16g02400	353.149	-1.581	3.38501e-09	Cp4.1LG15g01290	30.56	1.416	0.000264195	Cp4.1LG07g08640	118.2	-1.621	4.88046e-11
Cp4.1LG09g09470	33.042	1.871	0.000307865	Cp4.1LG20g04100	324.191	-1.028	2.94157e-07	Cp4.1LG15g04610	189.721	3.7295	2.11612e+08	Cp4.1LG05g02200	260.068	-1.7542	0.000196707330402205		Cp4.1LG07g11310	51.572	1.141	0.000145892	Cp4.1LG03g00100	19.296	-4.384	3.30045e-08	Cp4.1LG02g15260	1547.19	1.636	5.59776e-08	Cp4.1LG04g08020	124.988	-1.077	1.24626e-07		Cp4.1LG00g01470	591.261	1.058	8.49373e-06	Cp4.1LG13g06630	635.817	-1.452	3.48857e-09	Cp4.1LG10g01610	14.935	1.975	0.000280856	Cp4.1LG13g10730	399.224	-1.066	5.13474e-11
Cp4.1LG06g00650	61.753	1.124	0.000321525	Cp4.1LG01g17940	50.735	-2.737	3.304e-07	Cp4.1LG03g16530	512.93	1.7525	2.35325e+08	Cp4.1LG09g05190	605.419	-1.1631	0.000207245679965238		Cp4.1LG14g01050	12.932	2.604	0.000146564	Cp4.1LG03g07690	30.993	-2.491	3.53635e-08	Cp4.1LG13g04260	123.138	1.121	8.99124e-08	Cp4.1LG14g06940	70.586	-1.68	1.46603e-07		Cp4.1LG19g01440	22.749	2.684	8.54604e-06	Cp4.1LG01g21120	100.06	-2.215	3.95689e-09	Cp4.1LG07g00240	34.466	1.331	0.000288843	Cp4.1LG17g11400	398.696	-1.072	1.01718e-10
Cp4.1LG06g08450	74.201	1.258	0.000337591	Cp4.1LG12g08920	34.239	-2.059	3.3516e-07	Cp4.1LG18g00160	967.535	1.2008	2.5703e+08	Cp4.1LG01g11590	505.536	-1.1982	0.000228072485942521		Cp4.1LG11g01490	30.606	1.464	0.000159106	Cp4.1LG01g02940	96.161	-1.268	3.91162e-08	Cp4.1LG09g08500	69.961	5.389	1.15492e-07	Cp4.1LG03g14500	93.863	-1.235	1.50592e-07		Cp4.1LG19g03050	25.877	2.039	8.98345e-06	Cp4.1LG20g01610	190.869	-1.952	4.07734e-09	Cp4.1LG08g10310	21.034	1.651	0.000332248	Cp4.1LG01g06210	27.235	-3.246	1.05221e-10
Cp4.1LG01g11600	23.621	1.713	0.000350417	Cp4.1LG01g12630	351.715	-1.394	3.4548e-07	Cp4.1LG18g00330	170.099	1.0002	3.78563e+08	Cp4.1LG15g07580	260.621	-1.8205	0.000227874910465483		Cp4.1LG02g01290	60.974	1.085	0.000164502	Cp4.1LG02g17520	21.583	-7.038	4.029e-08	Cp4.1LG04g10880	41.8	1.753	1.38081e-07	Cp4.1LG20g03810	19.041	-3.343	1.52724e-07		Cp4.1LG03g17670	27.654	2.069	9.02924e-06	Cp4.1LG04g09400	105.999	-1.73	4.21197e-09	Cp4.1LG08g12230	28.441	1.41	0.000335638	Cp4.1LG06g05500	56.259	-2.516	1.14739e-10
Cp4.1LG09g06700	135.146	1.11	0.000351507	Cp4.1LG09g03690	34.3	-2.122	3.4738e-07	Cp4.1LG11g00780	791.963	1.3574	4.1646e+08	Cp4.1LG13g03280	641.675	-1.0863	0.000233442147747192		Cp4.1LG04g10440	16.335	2.265	0.00019953	Cp4.1LG18g02950	16.647	-4.413	4.18594e-08	Cp4.1LG03g05190	82.714	1.174	1.50401e-07	Cp4.1LG15g08760	27.367	-2.278	1.79991e-07		Cp4.1LG02g15740	136.762	1.372	9.3473e-06	Cp4.1LG04g13300	114.529	-1.983	4.22918e-09	Cp4.1LG06g05710	64.789	1.07	0.000422741	Cp4.1LG02g16380	108.429	-1.652	1.38468e-10
Cp4.1LG08g06780	65.653	1.044	0.000430114	Cp4.1LG19g10790	60.207	-2.644	3.54339e-07	Cp4.1LG05g12530	143.157	7.1666	4.45764e+08	Cp4.1LG00g09280	688.79	-1.0526	0.00024503812475167		Cp4.1LG12g09140	33.961	1.429	0.000217029	Cp4.1LG02g02060	225.398	-1.034	5.0337e-08	Cp4.1LG08g00100	122.863	1.057	2.04995e-07	Cp4.1LG13g01710	63.455	-1.52	2.27619e-07		Cp4.1LG05g11470	78.434	1.461	1.07126e-05	Cp4.1LG01g22280	129.476	-1.849	4.74585e-09	Cp4.1LG19g09940	12.213	2.123	0.000519629	Cp4.1LG01g06900	93.309	-1.756	1.65448e-10
Cp4.1LG04g00080	48.241	1.366	0.000461935	Cp4.1LG16g02120	96.75	-1.296	3.74437e-07	Cp4.1LG01g10240	695.002	1.5226	4.79324e+08	Cp4.1LG10g02170	593.117	-1.3407	0.00026365560406353		Cp4.1LG17g09600	19.196	1.891	0.000217895	Cp4.1LG01g14720	158.277	-1.091	6.13265e-08	Cp4.1LG14g10610	62.561	1.32	2.09167e-07	Cp4.1LG06g03650	36.673	-1.898	2.61653e-07		Cp4.1LG11g07150	54.915	1.639	1.13663e-05	Cp4.1LG13g06530	28.042	-2.712	4.68945e-09	Cp4.1LG05g12560	45.253	1.036	0.000616434	Cp4.1LG06g06690	400.272	-1.292	1.64636e-10
Cp4.1LG20g04940	67.128	1.133	0.000528905	Cp4.1LG11g05350	44.966	-1.898	4.08165e-07	Cp4.1LG01g01650	226.511	2.6504	5.36779e+08	Cp4.1LG08g07200	588.336	-1.0957	0.000269506664672257		Cp4.1LG09g04770	32.876	1.39	0.000231887	Cp4.1LG16g05600	380.916	-1.023	6.88005e-08	Cp4.1LG04g10670	39.358	1.874	2.34463e-07	Cp4.1LG20g07660	106.273	-1.22	3.05794e-07		Cp4.1LG16g04700	143.405	1.123	1.17528e-05	Cp4.1LG03g02250	820.648	-1.972	6.26845e-09	Cp4.1LG01g19460	24.261	1.436	0.000647008	Cp4.1LG04g03810	41.379	-3.022	1.76892e-10
Cp4.1LG09g07200	59.059	1.175	0.00058151	Cp4.1LG02g17310	267.947	-1.264	5.0027e-07	Cp4.1LG15g08370	180.755	3.6604	5.53352e+08	Cp4.1LG03g10120	761.948	-1.184	0.000270149310380918		Cp4.1LG00g01390	15.336	2.092	0.000235136	Cp4.1LG02g01580	633.404	-1.021	7.87265e-08	Cp4.1LG02g09940	73.912	1.255	2.45681e-07	Cp4.1LG12g07690	90.755	-1.428	3.17002e-07		Cp4.1LG05g10930	142.14	1.13	1.30771e-05	Cp4.1LG06g00830	166.545	-1.604	6.37622e-09	Cp4.1LG13g03110	632.95	1.12	0.000899967	Cp4.1LG14g03190	242.576	-1.339	2.77642e-10
Cp4.1LG08g12670	433.427	2.303	0.000592592	Cp4.1LG06g09060	52.398	-2.116	5.37564e-07	Cp4.1LG06g05090	117.43	1.0757	5.87388e+08	Cp4.1LG01g25070	563.153	-1.1959	0.000298351996679547		Cp4.1LG04g01830	42.134	1.25	0.000243521	Cp4.1LG06g06500	65.347	-1.816	8.02981e-08	Cp4.1LG05g09560	63.597	1.497	2.67425e-07	Cp4.1LG02g00680	33.818	-1.972	3.27974e-07		Cp4.1LG04g08760	48.156	1.736	1.45485e-05	Cp4.1LG01g04570	232.927	-1.367	8.5337e-09	Cp4.1LG18g04670	47.977	1.132	0.000997538	Cp4.1LG04g03880	108.694	-6.615	3.27493e-10
Cp4.1LG01g11940	134.789	1.155	0.00064917	Cp4.1LG17g09600	69.698	-1.715	5.32041e-07	Cp4.1LG20g01050	127.192	1.0051	6.28167e+08	Cp4.1LG02g06400	120.75	-2.5085	0.000319460947472154		Cp4.1LG19g02520	68.401	1.087	0.00028726	Cp4.1LG05g00110	475.936	-1.181	8.5666e-08	Cp4.1LG01g25620	120.257	1.023	2.7452e-07	Cp4.1LG01g09380	32.743	-1.962	3.66907e-07		Cp4.1LG19g07520	131.612	1.108	1.45277e-05	Cp4.1LG12g11780	446.35	-1.495	8.63546e-09	Cp4.1LG17g10070	5.69	3.554	0.00101213	Cp4.1LG08g10960	209.743	-3.071	3.33529e-10
Cp4.1LG05g07520	59.176	1.154	0.000680551	Cp4.1LG03g01550	44.848	-1.653	6.06841e-07	Cp4.1LG05g14660	117.443	1.0355	6.85746e+08	Cp4.1LG03g12390	443.054	-1.2624	0.00036399162411022		Cp4.1LG02g07170	49.844	1.082	0.000303977	Cp4.1LG12g04940	100.68	-1.577	1.28595e-07	Cp4.1LG08g08530	107.861	1.065	3.47483e-07	Cp4.1LG16g01620	40.664	-1.781	4.52775e-07		Cp4.1LG02g07380	96.057	1.247	1.48784e-05	Cp4.1LG12g02040	47.088	-2.501	8.78951e-09	Cp4.1LG06g06710	36.568	1.086	0.0011548	Cp4.1LG20g07660	125.012	-1.355	4.02067e-10
Cp4.1LG01g05340	85.987	1.022	0.0007371	Cp4.1LG13g08580	74.014	-1.551	6.72795e-07	Cp4.1LG16g05390	440.564	1.6744	7.36833e+08	Cp4.1LG02g03370	449.769	-1.2851	0.000368513348707517		Cp4.1LG14g10470	24.991	1.535	0.000339042	Cp4.1LG02g15110	20.778	-3.146	1.43211e-07	Cp4.1LG17g10880	61.741	1.283	3.80305e-07	Cp4.1LG16g05750	59.601	-1.443	5.66717e-07		Cp4.1LG08g10540	171.939	1.041	1.7148e-05	Cp4.1LG17g09510	147.731	-1.398	9.31216e-09	Cp4.1LG16g06580	18.983	1.608	0.00116172	Cp4.1LG17g03760	922.509	-1.242	4.49252e-10
Cp4.1LG01g07120	33.405	1.412	0.000773566	Cp4.1LG18g08060	538.543	-1.031	7.04956e-07	Cp4.1LG11g02920	222.857	2.7758	7.78226e+08	Cp4.1LG14g08520	343.4	-1.444	0.000393416447020648		Cp4.1LG19g02360	41.311	1.213	0.000398728	Cp4.1LG13g04130	107.002	-1.468	1.5812e-07	Cp4.1LG03g03200	77.707	1.276	3.82225e-07	Cp4.1LG20g05150	77.193	-1.197	7.13688e-07		Cp4.1LG13g07350	25.547	1.991	1.85986e-05	Cp4.1LG18g08900	26.591	-3.483	9.33724e-09	Cp4.1LG03g03580	40.184	1.017	0.00142346	Cp4.1LG04g11760	558.214	-2.449	5.47519e-10
Cp4.1LG17g10350	35.774	1.476	0.00080043	Cp4.1LG01g05550	430.684	-1.08	8.66355e-07	Cp4.1LG12g01780	117.029	1.0185	9.50639e+08	Cp4.1LG01g12460	653.996	-1.0098	0.000474262973875493		Cp4.1LG13g11350	51.302	1.116	0.000417968	Cp4.1LG16g06830	377.065	-1.181	1.81114e-07	Cp4.1LG02g15910	276.73	1.873	4.0854e-07	Cp4.1LG01g23330	16.788	-3.168	7.76866e-07		Cp4.1LG08g06140	121.278	1.474	1.88698e-05	Cp4.1LG05g13320	26.258	-3.06	9.87919e-09	Cp4.1LG09g10090	29.039	1.177	0.00152149	Cp4.1LG10g01530	378.726	-1.291	6.18798e-10
Cp4.1LG15g04630	51.468	1.076	0.000919747	Cp4.1LG10g04240	235.871	-1.261	9.39198e-07	Cp4.1LG09g09910	111.268	6.8	1.22317e+09	Cp4.1LG02g06660	786.041	-1.0755	0.00047478431796778		Cp4.1LG15g04430	26.324	1.496	0.000419174	Cp4.1LG07g00610	211.053	-1.139	2.07994e-07	Cp4.1LG02g09350	109.818	1.373	4.24009e-07	Cp4.1LG05g09140	68.153	-1.296	7.89661e-07		Cp4.1LG04g10690	37.213	1.582	2.04057e-05	Cp4.1LG01g11440	528.193	-1.178	1.06938e-08	Cp4.1LG08g10660	33.229	1.132	0.00164885	Cp4.1LG04g14080	27.052	-3.682	7.72182e-10
Cp4.1LG04g03810	35.199	1.371	0.000924602	Cp4.1LG03g12040	16.694	-3.381	9.53958e-07	Cp4.1LG07g08820	486.268	1.7364	1.25659e+09	Cp4.1LG12g07600	655.47	-1.029	0.000480394690110678		Cp4.1LG05g02950	11.314	2.419	0.000436762	Cp4.1LG20g01580	38.421	-1.801	2.18638e-07	Cp4.1LG10g05480	40.07	1.572	4.88542e-07	Cp4.1LG09g01330	50.078	-1.721	8.24499e-07		Cp4.1LG11g11670	103.886	1.143	2.08755e-05	Cp4.1LG04g07970	19.501	-5.43	1.07105e-08	Cp4.1LG04g09370	9.116	2.152	0.00195505	Cp4.1LG08g09630	96.275	-1.741	1.20446e-09
Cp4.1LG16g04170	102.817	1.06	0.000966149	Cp4.1LG03g13920	101.545	-2.004	1.11854e-06	Cp4.1LG01g13470	115.69	1.012	1.34879e+09	Cp4.1LG04g13810	623.583	-1.2434	0.000604293239155727		Cp4.1LG01g11380	32.012	1.353	0.000439105	Cp4.1LG17g03250	41.793	-2.07	2.20453e-07	Cp4.1LG17g05590	91.889	1.127	4.88297e-07	Cp4.1LG02g11050	95.272	-1.156	8.64849e-07		Cp4.1LG12g07550	25.761	2.01	2.12748e-05	Cp4.1LG03g10550	179.962	-1.749	1.12207e-08	Cp4.1LG13g00250	8.864	2.257	0.00197455	Cp4.1LG01g22280	143.409	-1.471	1.29792e-09
Cp4.1LG05g07690	118.487	1.023	0.000985808	Cp4.1LG05g13740	52.659	-1.926	1.22444e-06	Cp4.1LG19g07700	884.693	1.1345	1.38947e+09	Cp4.1LG15g00210	426.451	-1.2045	0.000614940278928592		Cp4.1LG17g02040	61.633	1.048	0.000460706	Cp4.1LG16g05540	356.294	-1.001	2.31156e-07	Cp4.1LG01g13740	15.681	2.748	5.32462e-07	Cp4.1LG09g05460	38.392	-1.885	9.29133e-07		Cp4.1LG05g06260	53.943	1.616	2.14004e-05	Cp4.1LG05g03700	675.513	-1.113	1.17107e-08	Cp4.1LG07g11070	19.827	1.391	0.00217002	Cp4.1LG03g13790	64.179	-5.166	1.29659e-09
Cp4.1LG08g10690	19.654	1.689	0.00107099	Cp4.1LG14g01050	18.859	-3.024	1.23187e-06	Cp4.1LG15g00370	806.447	1.2162	1.3946e+09	Cp4.1LG14g04680	441.763	-1.2207	0.000629283787788065		Cp4.1LG07g02460	13.226	2.157	0.000505966	Cp4.1LG04g06600	144.444	-1.09	2.44077e-07	Cp4.1LG04g04680	103.166	1.21	5.98659e-07	Cp4.1LG08g07290	123.442	-1.017	1.45996e-06		Cp4.1LG05g10080	165.312	1.155	2.21718e-05	Cp4.1LG15g03090	2182.31	-1.328	1.16298e-08	Cp4.1LG20g07920	27.735	1.221	0.00221032	Cp4.1LG17g02230	95.515	-1.401	1.28262e-09
Cp4.1LG01g11020	15.306	2	0.00111008	Cp4.1LG09g01530	164.073	-1.498	1.28186e-06	Cp4.1LG18g08760	126.676	1.1707	1.47885e+09	Cp4.1LG20g05850	364.339	-1.3699	0.000652330884647069		Cp4.1LG01g20850	41.458	1.274	0.000509382	Cp4.1LG05g01500	26.098	-2.298	2.46668e-07	Cp4.1LG01g09230	93.73	1.203	6.16015e-07	Cp4.1LG12g08670	49.873	-1.418	1.54779e-06		Cp4.1LG02g00810	18.071	2.47	2.55184e-05	Cp4.1LG04g00470	501.436	-1.358	1.19209e-08	Cp4.1LG11g12020	28.603	1.242	0.00224113	Cp4.1LG19g07700	23.12	-4.358	1.39311e-09
Cp4.1LG18g04760	55.455	1.039	0.00114006	Cp4.1LG10g01880	30.93	-2.831	1.47116e-06	Cp4.1LG20g03340	819.756	1.1781	1.57177e+09	Cp4.1LG08g05760	188.673	-1.8782	0.000666181797912726		Cp4.1LG04g11790	15.474	1.942	0.000531174	Cp4.1LG20g08140	395.781	-1.022	2.50378e-07	Cp4.1LG07g07300	96.332	1.089	6.45808e-07	Cp4.1LG20g04100	28.898	-1.945	1.71818e-06		Cp4.1LG01g02490	134.194	1.056	2.6183e-05	Cp4.1LG02g02380	173.861	-1.813	1.23133e-08	Cp4.1LG04g07630	21.854	1.412	0.00227979	Cp4.1LG01g23890	443.069	-1.164	1.4321e-09
Cp4.1LG01g05120	43.159	1.192	0.00121712	Cp4.1LG15g01830	182.948	-1.202	1.51773e-06	Cp4.1LG02g00270	710.188	1.3173	1.59824e+09	Cp4.1LG19g08450	534.445	-1.0646	0.000673346567192694		Cp4.1LG14g06220	43.213	1.136	0.000536651	Cp4.1LG09g05320	229.903	-1.272	2.67334e-07	Cp4.1LG05g08970	87.544	1.164	6.94988e-07	Cp4.1LG17g03250	30.109	-2.047	1.73692e-06		Cp4.1LG08g10400	37.522	1.565	2.63078e-05	Cp4.1LG18g03310	75.135	-1.989	1.23568e-08	Cp4.1LG15g02910	102.435	1.502	0.00235397	Cp4.1LG09g09280	80.358	-1.711	1.45288e-09
Cp4.1LG13g10530	40.073	1.11	0.00122151	Cp4.1LG19g01360	600.542	-1.338	1.53081e-06	Cp4.1LG15g07360	632.338	1.311	1.62628e+09	Cp4.1LG19g03720	747.841	-1.0696	0.000722938168876389		Cp4.1LG19g11110	44.077	1.139	0.000581806	Cp4.1LG01g02900	302.736	-1.024	2.70266e-07	Cp4.1LG15g07050	2942.88	1.768	6.92904e-07	Cp4.1LG10g01800	46.196	-1.672	2.40151e-06		Cp4.1LG11g02650	18.139	2.297	2.80561e-05	Cp4.1LG13g02320	123.538	-1.663	1.28159e-08	Cp4.1LG15g05450	51.984	1.053	0.00244081	Cp4.1LG11g04640	128.186	-1.445	1.53654e-09
Cp4.1LG04g01160	30.855	1.248	0.00143446	Cp4.1LG06g00490	269.549	-1.27	1.75182e-06	Cp4.1LG15g00220	567.872	1.4358	1.67577e+09	Cp4.1LG09g04820	729.983	-1.0959	0.000734688698831309		Cp4.1LG20g04930	9.184	2.667	0.000583635	Cp4.1LG11g03230	48.64	-1.628	3.23631e-07	Cp4.1LG13g07330	94.877	1.307	7.43863e-07	Cp4.1LG00g07340	44.334	-1.678	2.5134e-06		Cp4.1LG02g16100	75.136	1.428	2.8577e-05	Cp4.1LG11g08750	113.708	-1.849	1.39788e-08	Cp4.1LG20g08040	19.034	1.548	0.00263077	Cp4.1LG04g00480	1620.98	-1.13	1.80138e-09
Cp4.1LG04g14810	26.998	1.844	0.00145745	Cp4.1LG01g23890	102.773	-1.709	1.80544e-06	Cp4.1LG01g13740	125.436	1.1839	1.73533e+09	Cp4.1LG14g00250	829.857	-1.0026	0.000756699247947427		Cp4.1LG20g01020	24.629	1.631	0.000637801	Cp4.1LG10g08490	54.399	-1.548	4.71873e-07	Cp4.1LG01g21990	20.96	2.628	8.90675e-07	Cp4.1LG18g05350	27.603	-1.985	2.80495e-06		Cp4.1LG04g14930	80.713	1.219	2.96473e-05	Cp4.1LG14g06940	84.712	-2.295	1.40787e-08	Cp4.1LG04g01010	9.906	2.067	0.00265667	Cp4.1LG19g03860	52.5	-4.523	2.3142e-09
Cp4.1LG14g06760	41.216	1.145	0.00147914	Cp4.1LG16g08570	14.54	-4.407	1.81538e-06	Cp4.1LG04g09280	233.094	6.4135	1.80416e+09	Cp4.1LG02g08700	455.872	-1.133	0.000881657220845799		Cp4.1LG18g02230	32.974	1.273	0.000642507	Cp4.1LG11g09720	58.877	-1.729	4.80749e-07	Cp4.1LG04g08040	47.473	1.578	9.44903e-07	Cp4.1LG06g08570	52.937	-1.468	3.10603e-06		Cp4.1LG17g05220	89.04	1.148	2.98979e-05	Cp4.1LG05g06320	91.013	-1.682	1.48923e-08	Cp4.1LG11g02290	6.117	3.205	0.00287155	Cp4.1LG12g06160	162.113	-1.302	2.37032e-09
Cp4.1LG02g06600	18.032	1.707	0.00152553	Cp4.1LG10g11280	264.734	-1.488	2.12793e-06	Cp4.1LG00g00120	947.048	1.166	1.87627e+09	Cp4.1LG02g07380	605.741	-1.0083	0.000899020098311865		Cp4.1LG01g08360	37.377	1.255	0.000679595	Cp4.1LG12g10730	185.303	-1.035	4.8314e-07	Cp4.1LG01g09950	85.924	1.281	1.05722e-06	Cp4.1LG19g01420	98.14	-1.111	3.8458e-06		Cp4.1LG01g09380	28.479	1.885	3.1415e-05	Cp4.1LG17g08300	1269.77	-1.547	1.48858e-08	Cp4.1LG03g14370	30.34	1.081	0.0029144	Cp4.1LG13g01380	32.206	-2.554	2.61077e-09
Cp4.1LG05g00600	58.13	1.012	0.00187686	Cp4.1LG09g05250	868.848	-1.483	2.41166e-06	Cp4.1LG07g05330	762.154	1.2866	1.95996e+09	Cp4.1LG01g19290	365.326	-1.2607	0.000952918572398748		Cp4.1LG03g18420	11.111	2.246	0.000708209	Cp4.1LG04g07390	42.045	-1.69	5.38506e-07	Cp4.1LG01g02490	105.066	1.028	1.10139e-06	Cp4.1LG14g03540	24.21	-2.417	4.06072e-06		Cp4.1LG10g07540	88.076	1.179	3.66386e-05	Cp4.1LG10g10790	533.877	-1.07	1.62326e-08	Cp4.1LG04g13050	34.383	1.043	0.00296021	Cp4.1LG01g22620	114.525	-1.573	2.69379e-09
Cp4.1LG19g04560	12.004	2.381	0.00188961	Cp4.1LG05g13550	12.754	-3.301	2.4726e-06	Cp4.1LG12g07790	252.56	2.3586	2.6046e+09	Cp4.1LG04g08520	183.332	-1.7385	0.00107787763309747		Cp4.1LG04g00210	55.932	1.1	0.000726107	Cp4.1LG18g07430	282.446	-1.285	5.40986e-07	Cp4.1LG00g00460	153.583	1.072	1.19604e-06	Cp4.1LG01g02470	64.855	-1.176	4.63342e-06		Cp4.1LG11g04970	99.496	1.145	3.71665e-05	Cp4.1LG12g05120	146.252	-1.491	1.62645e-08	Cp4.1LG08g02810	33.361	1.018	0.00301589	Cp4.1LG02g11790	144.271	-1.284	3.31529e-09
Cp4.1LG12g00810	40.998	1.147	0.00189702	Cp4.1LG14g06640	152.365	-1.116	2.46996e-06	Cp4.1LG02g00380	107.451	1.1006	3.12033e+09	Cp4.1LG02g07800	168.057	-1.809	0.00118853485210768		Cp4.1LG13g09670	20.17	1.633	0.000726227	Cp4.1LG15g04530	64.527	-1.451	6.05323e-07	Cp4.1LG02g06790	81.676	1.162	1.27201e-06	Cp4.1LG17g10220	44.672	-1.624	4.92664e-06		Cp4.1LG01g10770	140.963	1.017	3.89704e-05	Cp4.1LG20g03980	35.965	-2.97	1.61175e-08	Cp4.1LG01g05970	18.124	1.432	0.00313257	Cp4.1LG04g15160	30.342	-3.123	3.49655e-09
Cp4.1LG14g10690	114.59	1.046	0.00202192	Cp4.1LG02g10280	91.032	-2.082	2.66949e-06	Cp4.1LG02g08580	161.769	3.2077	3.47252e+09	Cp4.1LG17g07560	358.52	-1.286	0.0012976302727139		Cp4.1LG10g04810	42.888	1.129	0.000740794	Cp4.1LG02g02980	337.887	-1.275	6.48108e-07	Cp4.1LG13g11250	46.374	1.577	1.32681e-06	Cp4.1LG17g07560	30.318	-2	5.43695e-06		Cp4.1LG18g04670	45.676	1.518	4.2306e-05	Cp4.1LG12g09440	52.448	-1.961	1.72104e-08	Cp4.1LG04g09540	8.082	2.122	0.00386844	Cp4.1LG14g06940	151.661	-2.863	3.62608e-09
Cp4.1LG02g09610	54.436	1.029	0.00206916	Cp4.1LG10g10440	55.02	-4.815	2.70209e-06	Cp4.1LG16g04110	571.409	1.3375	3.48114e+09	Cp4.1LG05g00920	459.109	-1.0726	0.00140014920780782		Cp4.1LG08g10690	52.079	1.097	0.000778688	Cp4.1LG04g07970	13.315	-4.055	7.20528e-07	Cp4.1LG02g06990	103.516	1.291	1.39111e-06	Cp4.1LG18g08820	28.925	-1.839	6.21559e-06		Cp4.1LG05g08980	110.582	1.343	4.41274e-05	Cp4.1LG05g04490	144.932	-1.566	1.96179e-08					Cp4.1LG01g07520	266.322	-1.081	4.90332e-09
Cp4.1LG01g21940	34.741	1.214	0.0020843	Cp4.1LG03g17470	92.572	-5.266	2.75032e-06	Cp4.1LG01g14630	625.68	1.2897	3.49985e+09	Cp4.1LG04g13650	378.607	-1.1905	0.00148926313639667		Cp4.1LG10g02340	37.114	1.256	0.00079281	Cp4.1LG10g10730	134.697	-1.149	7.94034e-07	Cp4.1LG01g08470	147.416	1.056	1.49505e-06	Cp4.1LG01g06210	16.833	-2.833	8.11157e-06		Cp4.1LG04g14810	222.154	1.312	4.6582e-05	Cp4.1LG02g06990	50.022	-2.069	2.13073e-08					Cp4.1LG12g05120	157.669	-1.439	4.92897e-09
Cp4.1LG01g14630	41.477	1.046	0.00211521	Cp4.1LG02g10360	105.706	-1.382	3.23132e-06	Cp4.1LG01g18020	698.208	1.3605	4.04685e+09	Cp4.1LG13g09340	827.566	-1.0417	0.00156334047315798		Cp4.1LG08g07610	21.478	1.562	0.000796642	Cp4.1LG02g16410	62.956	-1.42	8.48381e-07	Cp4.1LG03g11750	72.309	1.215	1.55808e-06	Cp4.1LG13g01380	19.543	-3.022	8.77942e-06		Cp4.1LG05g12370	219.605	1.019	4.77049e-05	Cp4.1LG01g06210	21.477	-3.734	2.24426e-08					Cp4.1LG14g05750	858.439	-2.536	4.9052e-09
Cp4.1LG19g09850	21.876	1.427	0.00224936	Cp4.1LG03g00750	12.609	-3.974	3.21738e-06	Cp4.1LG04g03810	108.154	1.0058	4.07348e+09	Cp4.1LG10g07120	501.627	-1.0614	0.00170154536609708		Cp4.1LG11g04810	32.47	1.346	0.00079719	Cp4.1LG15g08630	126.07	-1.105	8.51738e-07	Cp4.1LG10g10770	20.676	2.242	1.59348e-06	Cp4.1LG18g08720	82.271	-1.052	9.07952e-06		Cp4.1LG15g05700	203.044	1.005	4.99482e-05	Cp4.1LG01g13710	130.501	-1.547	2.39987e-08					Cp4.1LG03g13920	52.204	-1.821	4.9829e-09
Cp4.1LG04g11760	553.634	1.648	0.00227765	Cp4.1LG03g08080	345.71	-1.205	3.30225e-06	Cp4.1LG04g15340	504.083	1.4011	4.33705e+09	Cp4.1LG14g04560	130.224	-2.1063	0.00169922567169147		Cp4.1LG05g06650	19.65	1.589	0.000848621	Cp4.1LG01g13610	435.995	-1.038	9.2997e-07	Cp4.1LG15g07150	71.166	1.169	1.68686e-06	Cp4.1LG19g03490	24.082	-2.011	1.01305e-05		Cp4.1LG05g00430	276.68	1.347	5.08294e-05	Cp4.1LG02g15110	26.605	-3.287	2.48531e-08					Cp4.1LG08g12670	309.13	-3.267	5.67373e-09
Cp4.1LG02g12160	32.873	1.268	0.00236043	Cp4.1LG14g04620	433.976	-1.156	3.31415e-06	Cp4.1LG09g06920	495.491	1.4062	4.82764e+09	Cp4.1LG15g04590	244.672	-1.5162	0.00186931964225447		Cp4.1LG04g12410	14.356	1.959	0.000864352	Cp4.1LG10g06720	129.644	-1.061	9.45953e-07	Cp4.1LG01g17860	91.119	1.105	1.71589e-06	Cp4.1LG16g04000	78.566	-1.062	1.05602e-05		Cp4.1LG12g11700	60.778	1.232	5.10901e-05	Cp4.1LG02g12010	86.088	-1.73	2.63841e-08					Cp4.1LG01g12370	144.877	-1.396	6.36997e-09
Cp4.1LG08g12790	36.455	1.165	0.00236006	Cp4.1LG12g01090	381.403	-1.505	3.6677e-06	Cp4.1LG09g04140	271.644	1.9589	5.37817e+08	Cp4.1LG00g11520	161.328	-1.8095	0.00216240444262061		Cp4.1LG05g13740	27.766	1.338	0.000926427	Cp4.1LG08g05190	125.01	-1.026	1.03755e-06	Cp4.1LG12g03610	69.317	1.204	1.72447e-06	Cp4.1LG01g11010	86.187	-1.024	1.08114e-05		Cp4.1LG01g21620	12.197	2.907	5.34423e-05	Cp4.1LG01g21950	27.863	-2.662	3.35837e-08					Cp4.1LG15g06970	111.951	-1.491	6.59486e-09
Cp4.1LG08g00270	67.238	1	0.00238487	Cp4.1LG08g00250	29.962	-2.205	3.7089e-06	Cp4.1LG11g05550	593.578	1.2702	5.6206e+09	Cp4.1LG01g08160	289.529	-1.3516	0.00221070449342988		Cp4.1LG06g07230	28.823	1.352	0.000926714	Cp4.1LG04g06200	150.137	-1.117	1.09697e-06	Cp4.1LG04g07560	77.143	1.14	1.80232e-06	Cp4.1LG04g10230	57.699	-1.265	1.35293e-05		Cp4.1LG10g09540	13.997	2.665	5.7244e-05	Cp4.1LG01g12400	87.719	-1.589	4.03468e-08					Cp4.1LG03g10260	22.167	-4.357	7.73732e-09
				Cp4.1LG01g11230	47.588	-2.316	3.74056e-06	Cp4.1LG01g22180	667.022	1.2269	5.92508e+09	Cp4.1LG00g00230	122.68	-1.9823	0.00266028870606346		Cp4.1LG09g04220	31.401	1.275	0.00108836	Cp4.1LG11g07410	184.738	-1.062	1.09802e-06	Cp4.1LG14g06850	73.658	2.83	1.84543e-06	Cp4.1LG06g03560	69.733	-1.074	1.491e-05		Cp4.1LG03g12280	131.543	1.197	5.90365e-05	Cp4.1LG11g00500	113.93	-1.568	4.2347e-08					Cp4.1LG06g06790	109.13	-1.338	9.06131e-09
				Cp4.1LG17g00190	112.708	-1.077	4.12801e-06	Cp4.1LG10g05170	467.1	1.5062	6.28542e+09	Cp4.1LG05g07510	259.972	-1.3924	0.00268963382888066		Cp4.1LG11g01730	21.827	1.465	0.00111363	Cp4.1LG18g04980	84.243	-1.235	1.1122e-06	Cp4.1LG15g06270	126.395	1.254	2.03052e-06	Cp4.1LG04g08390	40.299	-1.665	1.54033e-05		Cp4.1LG08g01300	47.601	1.384	5.96524e-05	Cp4.1LG03g00100	19.909	-5.48	4.50439e-08					Cp4.1LG01g11230	104.335	-1.63	1.0184e-08
				Cp4.1LG12g05960	131.915	-1.001	4.4649e-06	Cp4.1LG02g08050	901.463	1.0848	6.34673e+09	Cp4.1LG02g04690	360.74	-1.1973	0.00278427308279936		Cp4.1LG06g05710	54.551	1.033	0.00113165	Cp4.1LG10g08160	85.513	-3.919	1.21075e-06	Cp4.1LG14g02810	99.049	1.21	2.06267e-06	Cp4.1LG10g01380	80.546	-1.021	1.62808e-05		Cp4.1LG05g09140	71.025	1.206	6.01091e-05	Cp4.1LG06g08710	477.521	-1.358	4.53888e-08					Cp4.1LG05g10000	217.13	-1.284	1.01035e-08
				Cp4.1LG17g09420	148.299	-1.711	4.50079e-06	Cp4.1LG16g05640	143.502	3.3062	6.37408e+08	Cp4.1LG16g05380	259.542	-1.3387	0.00297500908479473		Cp4.1LG13g05490	45.036	1.023	0.00125343	Cp4.1LG17g07560	33.285	-1.909	1.27898e-06	Cp4.1LG03g06750	97.48	1.08	2.46928e-06	Cp4.1LG08g07620	65.222	-1.168	1.66574e-05		Cp4.1LG01g02720	74.451	1.27	6.15508e-05	Cp4.1LG07g05610	77.765	-2.015	4.63621e-08					Cp4.1LG07g07320	226.997	-1.266	1.07342e-08
				Cp4.1LG10g11690	560.959	-1.522	4.57203e-06	Cp4.1LG09g10400	796.592	1.2094	6.8534e+08	Cp4.1LG03g05910	482.899	-1.0095	0.00322966495860444		Cp4.1LG13g03590	46.097	1.113	0.00136446	Cp4.1LG20g03940	38.315	-2.415	1.51564e-06	Cp4.1LG17g05510	522.419	2.121	2.4844e-06	Cp4.1LG05g05160	46.735	-1.332	1.70576e-05		Cp4.1LG02g00180	139.032	1.188	6.21363e-05	Cp4.1LG18g03560	244.296	-1.471	4.84018e-08					Cp4.1LG20g07630	221.823	-1.147	1.06926e-08
				Cp4.1LG03g10080	95.198	-1.745	4.64283e-06	Cp4.1LG03g11270	678.224	1.1596	7.37311e+07	Cp4.1LG11g04700	256.482	-1.3098	0.00361047880636448		Cp4.1LG00g09710	14.702	1.814	0.00140501	Cp4.1LG06g07680	90.231	-1.489	1.52348e-06	Cp4.1LG17g11200	48.074	1.347	2.87398e-06	Cp4.1LG01g11260	22.769	-1.959	2.02041e-05		Cp4.1LG15g04800	140.526	1.132	6.25079e-05	Cp4.1LG16g01110	1736.1	-1.139	5.10377e-08					Cp4.1LG01g23330	42.559	-2.164	1.31519e-08
				Cp4.1LG01g17850	363.882	-1.252	4.72821e-06	Cp4.1LG17g05510	171.223	3.065	7.502e+09	Cp4.1LG10g09790	448.522	-1.1152	0.00370160550552294		Cp4.1LG03g08620	18.523	1.539	0.00144912	Cp4.1LG05g15120	55.663	-1.531	1.64913e-06	Cp4.1LG20g03160	107.567	1.034	2.91359e-06	Cp4.1LG02g06360	35.712	-1.504	2.22009e-05		Cp4.1LG16g05360	175.732	1.087	6.33232e-05	Cp4.1LG04g09600	749.101	-1.032	5.45067e-08					Cp4.1LG03g14130	23.738	-3.361	1.49504e-08
				Cp4.1LG03g10120	515.028	-2.801	4.79932e-06	Cp4.1LG07g10970	415.793	1.5331	7.97963e+09	Cp4.1LG13g02770	284.78	-1.2226	0.00370670242937263		Cp4.1LG08g08980	34.73	1.184	0.0014907	Cp4.1LG00g00220	398.313	-1.037	1.71102e-06	Cp4.1LG02g16220	62.104	1.228	3.05622e-06	Cp4.1LG12g04760	11.615	-4.151	2.30878e-05		Cp4.1LG03g00120	81.604	1.517	6.45548e-05	Cp4.1LG18g03250	429.895	-1.536	5.49639e-08					Cp4.1LG05g11290	176.916	-1.207	1.77078e-08
				Cp4.1LG11g00240	53.126	-1.88	4.97034e-06	Cp4.1LG10g01880	321.322	1.8422	8.12586e+08	Cp4.1LG17g08380	429.967	-1.0175	0.00385662170317878		Cp4.1LG04g10690	30.413	1.242	0.00149576	Cp4.1LG12g11060	106.67	-1.044	2.21227e-06	Cp4.1LG15g03500	111.57	1.144	3.53314e-06	Cp4.1LG09g06700	46.684	-1.275	2.37423e-05		Cp4.1LG01g04440	10.567	3.169	6.50849e-05	Cp4.1LG04g08460	352.29	-1.134	5.84001e-08					Cp4.1LG20g05170	18.827	-4.082	1.96698e-08
				Cp4.1LG18g02940	328.169	-1.314	5.12287e-06	Cp4.1LG05g02120	230.33	2.1135	8.20287e+09	Cp4.1LG07g07900	295.397	-1.2099	0.00404114390231106		Cp4.1LG02g04840	31.076	1.314	0.00151026	Cp4.1LG16g07960	117.207	-1.331	2.23622e-06	Cp4.1LG09g04430	81.333	1.42	3.69955e-06	Cp4.1LG01g23840	129.535	-1.01	2.71469e-05		Cp4.1LG01g20480	53.711	1.327	6.55828e-05	Cp4.1LG14g06440	55.493	-1.813	5.81789e-08					Cp4.1LG01g13650	54.178	-2.034	2.96915e-08
				Cp4.1LG01g14450	157.443	-1.392	5.35526e-06	Cp4.1LG14g05330	875.336	1.0144	8.45289e+09						Cp4.1LG08g02360	13.975	2.095	0.00152598	Cp4.1LG19g08800	59.098	-1.359	2.26639e-06	Cp4.1LG02g06160	21.373	2.049	3.91273e-06	Cp4.1LG00g00830	13.114	-3.258	2.79065e-05		Cp4.1LG07g02620	183.085	1.102	6.64789e-05	Cp4.1LG03g14260	29.834	-3.246	6.10152e-08					Cp4.1LG03g13690	43.115	-2.254	2.98115e-08
				Cp4.1LG03g11940	21.958	-3.072	5.59636e-06	Cp4.1LG01g09090	127.904	4.5159	9.41323e+09						Cp4.1LG06g05890	31.929	1.332	0.00158064	Cp4.1LG16g02910	85.777	-1.156	2.9137e-06	Cp4.1LG04g05990	58.598	1.23	4.26566e-06	Cp4.1LG04g03920	40.893	-1.345	2.83833e-05		Cp4.1LG17g05530	127.502	1.03	6.64826e-05	Cp4.1LG06g06530	83.15	-1.793	6.59796e-08					Cp4.1LG01g07980	143.549	-1.2	3.24075e-08
				Cp4.1LG14g04650	247.08	-3.467	5.89709e-06	Cp4.1LG17g01690	926.053	1.0233	0.000100788483686792						Cp4.1LG12g08130	8.588	2.552	0.00158015	Cp4.1LG04g04280	157.609	-1.11	2.96032e-06	Cp4.1LG04g12940	71.251	1.091	4.3199e-06	Cp4.1LG19g03860	25.841	-1.908	2.84083e-05		Cp4.1LG08g13400	94.08	1.115	6.73536e-05	Cp4.1LG08g03470	126.029	-1.349	7.39704e-08					Cp4.1LG05g12850	377.409	-1.002	3.57239e-08
				Cp4.1LG07g05610	289.824	-1.138	5.981e-06	Cp4.1LG05g02340	935.976	1.0023	0.000105589009511972						Cp4.1LG02g02780	9.109	2.425	0.00165265	Cp4.1LG04g11340	49.27	-1.466	3.08403e-06	Cp4.1LG17g06260	35.026	1.568	5.38256e-06	Cp4.1LG01g18250	101.269	-1.215	2.84936e-05		Cp4.1LG01g03170	119.973	1.008	6.79646e-05	Cp4.1LG08g03920	263.137	-1.141	7.40793e-08					Cp4.1LG04g15340	69.405	-1.514	4.34614e-08
				Cp4.1LG05g10590	22.655	-3.11	6.14147e-06	Cp4.1LG06g02650	152.533	2.8841	0.000113439489812582						Cp4.1LG05g14540	9.605	2.277	0.0016546	Cp4.1LG14g05470	113.04	-1.019	3.40316e-06	Cp4.1LG20g04370	35.947	5.027	5.62866e-06	Cp4.1LG05g04830	56.366	-1.208	3.04295e-05		Cp4.1LG11g03370	122.16	1.255	7.09208e-05	Cp4.1LG01g19030	48.614	-2.237	7.9521e-08					Cp4.1LG07g03150	33.608	-2.284	4.44181e-08
				Cp4.1LG10g02170	21.237	-2.998	6.63737e-06	Cp4.1LG04g10890	325.157	1.683	0.000121400616392229						Cp4.1LG02g09180	40.065	1.112	0.00168817	Cp4.1LG10g01470	240.215	-1.137	3.5834e-06	Cp4.1LG02g05790	110.575	1.046	6.00438e-06	Cp4.1LG17g03700	43.505	-1.346	3.16055e-05		Cp4.1LG05g06650	12.85	2.744	7.27223e-05	Cp4.1LG13g00370	563.288	-1.349	7.90025e-08					Cp4.1LG02g07630	111.579	-1.39	5.17675e-08
				Cp4.1LG01g23330	47.89	-1.492	7.1433e-06	Cp4.1LG10g01550	414.57	1.4472	0.000124998012547556						Cp4.1LG16g02750	48.504	1.055	0.00170254	Cp4.1LG12g04760	15.727	-2.709	3.85015e-06	Cp4.1LG16g05030	33.635	1.667	6.7017e-06	Cp4.1LG20g00610	23.121	-1.976	3.28547e-05		Cp4.1LG04g12670	112.776	1.344	7.3346e-05	Cp4.1LG18g08300	477.138	-1.257	8.7065e-08					Cp4.1LG01g13640	55.361	-1.734	5.22616e-08
				Cp4.1LG05g01890	18.793	-2.531	7.29744e-06	Cp4.1LG01g13610	121.57	3.8296	0.00012770468572719						Cp4.1LG17g06260	35.517	1.162	0.0017915	Cp4.1LG01g13470	87.593	-1.11	4.28873e-06	Cp4.1LG03g04630	54.72	1.191	7.05026e-06	Cp4.1LG12g06290	11.571	-4.104	3.64836e-05		Cp4.1LG07g00240	59.501	1.306	7.56693e-05	Cp4.1LG19g03120	100.141	-1.485	9.36931e-08					Cp4.1LG15g02400	63.833	-1.484	6.11065e-08
				Cp4.1LG02g11870	45.757	-1.674	7.882e-06	Cp4.1LG06g08240	358.446	1.5917	0.000128648462560285						Cp4.1LG18g02900	35.392	1.127	0.00183321	Cp4.1LG01g06210	23.497	-2.323	4.91549e-06	Cp4.1LG10g04980	85.433	1.003	7.04765e-06	Cp4.1LG11g08810	26.88	-2.174	3.76261e-05		Cp4.1LG03g04050	42.817	1.436	7.78543e-05	Cp4.1LG16g05600	561.722	-1.237	1.00099e-07					Cp4.1LG00g00010	65.226	-1.879	6.17496e-08
				Cp4.1LG10g08160	124.983	-1.155	8.19805e-06	Cp4.1LG19g12000	343.043	1.7813	0.000130566643573354						Cp4.1LG09g10210	13.366	1.82	0.00188206	Cp4.1LG18g04340	238.428	-1.07	4.96264e-06	Cp4.1LG20g03600	89.624	1.001	7.29188e-06	Cp4.1LG19g09910	49.316	-1.214	3.78924e-05		Cp4.1LG13g11350	35.732	1.58	8.12877e-05	Cp4.1LG03g05980	580.224	-1.08	1.0282e-07					Cp4.1LG05g13320	25.729	-2.473	6.462e-08
				Cp4.1LG03g10260	81.712	-1.23	8.25897e-06	Cp4.1LG13g00970	700.998	1.0967	0.000133180669508334						Cp4.1LG12g07550	30.147	1.173	0.00189057	Cp4.1LG02g01610	70.398	-1.257	5.78381e-06	Cp4.1LG09g09900	131.327	2.911	9.49418e-06	Cp4.1LG01g13470	51.725	-1.192	3.89197e-05		Cp4.1LG03g16510	29.73	1.698	8.19473e-05	Cp4.1LG02g09610	85.59	-1.55	1.06911e-07					Cp4.1LG16g03920	94.667	-1.362	6.89107e-08
				Cp4.1LG11g08440	40.707	-4.685	8.36552e-06	Cp4.1LG04g10290	133.576	3.1892	0.000134964971410915						Cp4.1LG05g05470	42.388	1.058	0.00190249	Cp4.1LG04g12490	110.28	-1.005	6.23484e-06	Cp4.1LG02g07470	40.882	1.366	9.86656e-06	Cp4.1LG02g10570	60.066	-1.092	3.90427e-05		Cp4.1LG08g13340	706.717	1.068	8.52106e-05	Cp4.1LG19g01190	261.945	-1.271	1.0874e-07					Cp4.1LG04g13300	83.671	-1.528	6.99996e-08
				Cp4.1LG20g00610	43.084	-1.597	9.09814e-06	Cp4.1LG01g20550	267.658	1.8546	0.000135639172897955						Cp4.1LG02g06400	14.32	1.71	0.00202558	Cp4.1LG14g10440	69.585	-1.202	6.65328e-06	Cp4.1LG01g05130	76.955	1.223	1.18113e-05	Cp4.1LG14g06970	69.019	-1.164	4.03267e-05		Cp4.1LG01g25400	45.72	1.483	8.56916e-05	Cp4.1LG03g13920	94.539	-1.485	1.11384e-07					Cp4.1LG02g11050	181.918	-2.294	7.15235e-08
				Cp4.1LG02g16430	13.838	-3.08	9.55011e-06	Cp4.1LG07g00130	373.389	1.521	0.00014684069886458						Cp4.1LG14g09150	28.921	1.179	0.00202743	Cp4.1LG17g10880	132.583	-1.211	7.27509e-06	Cp4.1LG19g09570	12.342	2.684	1.27355e-05	Cp4.1LG16g05430	19.645	-2.047	4.70093e-05		Cp4.1LG20g08460	63.403	1.176	8.79197e-05	Cp4.1LG16g01150	50.592	-2.307	1.11298e-07					Cp4.1LG15g01830	85.156	-1.352	8.38345e-08
				Cp4.1LG03g08940	65.743	-1.56	1.018e-05	Cp4.1LG03g16390	649.431	1.1517	0.000147427980282975						Cp4.1LG16g06450	30.007	1.207	0.00207759	Cp4.1LG07g08820	13.575	-3.797	1.27736e-05	Cp4.1LG01g23590	34.248	1.59	1.27845e-05	Cp4.1LG10g08730	27.625	-1.796	4.78684e-05		Cp4.1LG12g09630	75.891	1.278	9.00977e-05	Cp4.1LG20g08830	401.712	-1.139	1.16155e-07					Cp4.1LG03g14260	33.617	-2.671	8.45515e-08
				Cp4.1LG10g10640	89.855	-1.319	1.03502e-05	Cp4.1LG18g08810	167.381	2.462	0.000166413392046649						Cp4.1LG03g01030	13.94	1.738	0.00213955	Cp4.1LG02g00870	97.823	-1.045	1.31662e-05	Cp4.1LG08g09770	60.101	1.169	1.30181e-05	Cp4.1LG04g14800	48.933	-1.197	5.29969e-05		Cp4.1LG17g10730	108.406	1.033	9.65087e-05	Cp4.1LG08g12900	406.881	-5.131	1.28131e-07					Cp4.1LG14g08690	171.17	-1.19	9.20555e-08
				Cp4.1LG20g07890	99.965	-1.276	1.04372e-05	Cp4.1LG20g00290	137.119	2.9581	0.000168438808906194						Cp4.1LG07g11530	14.991	1.694	0.00217061	Cp4.1LG17g02190	63.387	-1.169	1.4353e-05	Cp4.1LG19g05790	1183.87	1.515	1.29979e-05	Cp4.1LG01g00400	46.756	-1.211	5.3268e-05		Cp4.1LG01g07900	48.774	1.384	9.9135e-05	Cp4.1LG08g03960	72.13	-1.713	1.30132e-07					Cp4.1LG02g01890	359.371	-1.02	9.31265e-08
				Cp4.1LG10g02510	597.343	-1.1	1.06489e-05	Cp4.1LG15g05890	292.55	1.7323	0.000171278243813415						Cp4.1LG07g01720	22.407	1.526	0.00218807	Cp4.1LG04g02860	82.736	-1.056	1.54335e-05	Cp4.1LG05g00150	47.115	1.392	1.30948e-05	Cp4.1LG12g10730	101.906	-1.004	5.35636e-05		Cp4.1LG13g06480	113.536	1.065	0.000101431	Cp4.1LG13g11480	278.306	-1.412	1.30573e-07					Cp4.1LG08g12900	506.048	-3.609	9.82763e-08
				Cp4.1LG18g00100	114.952	-1.063	1.08202e-05	Cp4.1LG05g07520	353.135	0.5548	0.000171678716566914						Cp4.1LG17g09540	31.386	1.137	0.0022108	Cp4.1LG17g09660	151.85	-1.026	1.55309e-05	Cp4.1LG09g05640	56.676	1.221	1.35029e-05	Cp4.1LG18g04980	50.312	-1.173	5.4681e-05		Cp4.1LG08g04300	108.332	1.05	0.000104064	Cp4.1LG13g09580	263.715	-1.156	1.36248e-07					Cp4.1LG02g17520	183.375	-5.52	9.93432e-08
				Cp4.1LG18g02950	93.167	-1.114	1.26483e-05	Cp4.1LG13g00460	789.097	1.0769	0.000194946912218013						Cp4.1LG12g04240	23.451	1.337	0.00229104	Cp4.1LG05g06320	70.461	-1.27	1.60306e-05	Cp4.1LG05g01080	46.779	3.054	1.691e-05	Cp4.1LG20g05230	99.444	-1.083	5.4683e-05		Cp4.1LG18g05780	9.127	3.935	0.000107744	Cp4.1LG03g13790	103.485	-4.196	1.47807e-07					Cp4.1LG09g04930	59.42	-1.866	9.99313e-08
				Cp4.1LG01g15020	23.22	-2.346	1.34631e-05	Cp4.1LG15g02610	582.06	1.1797	0.000199147319840452						Cp4.1LG19g01450	38.645	1.034	0.00231205	Cp4.1LG17g03950	132.144	-2.512	1.66339e-05	Cp4.1LG02g14910	67.547	1.097	1.83837e-05	Cp4.1LG16g01150	40.39	-1.387	5.85037e-05		Cp4.1LG02g05030	14.247	2.35	0.000109799	Cp4.1LG05g07820	166.247	-1.546	2.13455e-07					Cp4.1LG16g06490	116.149	-1.227	1.10187e-07
				Cp4.1LG18g03130	28.984	-1.887	1.39616e-05	Cp4.1LG02g06850	242.374	1.9182	0.000215378058021306						Cp4.1LG05g04440	36.565	1.05	0.00235856	Cp4.1LG04g02220	37.023	-1.575	1.72509e-05	Cp4.1LG17g05650	20.601	1.939	2.23099e-05	Cp4.1LG01g09030	64.928	-1.068	5.86262e-05		Cp4.1LG15g05640	42.261	1.782	0.000116402	Cp4.1LG13g10730	436.582	-1.403	2.1385e-07					Cp4.1LG04g04870	46.464	-1.981	1.15892e-07
				Cp4.1LG15g03460	49.696	-1.428	1.55938e-05	Cp4.1LG01g20290	409.785	1.3897	0.000237010370211673						Cp4.1LG08g10960	27.754	3.504	0.00238808	Cp4.1LG07g07150	98.998	-3.083	1.88267e-05	Cp4.1LG06g04070	15.751	2.121	3.06088e-05	Cp4.1LG12g03850	58.032	-1.124	5.98111e-05		Cp4.1LG19g11340	67.643	1.254	0.000117127	Cp4.1LG16g04860	98.812	-1.681	2.16411e-07					Cp4.1LG03g03330	64.109	-1.742	1.19792e-07
				Cp4.1LG11g09910	34.409	-1.99	1.63722e-05	Cp4.1LG19g11340	424.524	1.3694	0.000261931116275161						Cp4.1LG10g03170	8.683	2.329	0.00244858	Cp4.1LG07g08640	193.337	-1.075	2.02507e-05	Cp4.1LG04g12870	11.305	2.806	3.21477e-05	Cp4.1LG01g23890	22.307	-1.995	6.19448e-05		Cp4.1LG03g12300	57.814	1.334	0.000123541	Cp4.1LG01g14980	92.946	-1.427	2.23515e-07					Cp4.1LG10g10730	104.38	-1.279	1.25276e-07
				Cp4.1LG09g11270	211.946	-1.187	1.65561e-05	Cp4.1LG01g11660	759.383	1.0811	0.000265717022529004						Cp4.1LG17g08220	23.434	1.284	0.00264147	Cp4.1LG01g13560	44.619	-1.484	2.06599e-05	Cp4.1LG16g08770	18.153	1.907	3.55605e-05	Cp4.1LG14g02890	20.28	-1.923	6.49883e-05		Cp4.1LG03g06750	73.992	1.31	0.000125176	Cp4.1LG03g11830	226.535	-1.693	2.35073e-07					Cp4.1LG20g00610	268.588	-1.118	1.32741e-07
				Cp4.1LG05g13320	118.539	-1.358	1.66705e-05	Cp4.1LG10g05950	633.366	1.1303	0.000274118687635253						Cp4.1LG01g19540	22.149	1.386	0.00276419	Cp4.1LG06g06530	47.45	-1.305	2.2543e-05	Cp4.1LG03g02480	40.29	1.309	3.71606e-05	Cp4.1LG02g11480	30.363	-1.547	6.84823e-05		Cp4.1LG17g02040	58.668	1.233	0.000138358	Cp4.1LG00g09850	121.821	-1.517	2.40964e-07					Cp4.1LG15g02380	34.366	-2.717	1.39776e-07
				Cp4.1LG12g07110	153.667	-1.467	1.67511e-05	Cp4.1LG14g05970	610.667	1.152	0.000280462699637662						Cp4.1LG19g10320	10.534	2.057	0.00287647	Cp4.1LG03g12970	13.743	-2.59	2.33994e-05	Cp4.1LG19g10750	58.636	1.247	3.921e-05	Cp4.1LG11g05380	51.194	-1.125	6.88606e-05		Cp4.1LG01g24390	14.148	2.387	0.00013981	Cp4.1LG01g21270	406.901	-1.015	2.41645e-07					Cp4.1LG01g12630	132.583	-1.079	1.44051e-07
				Cp4.1LG19g07350	79.558	-1.201	1.69067e-05	Cp4.1LG15g02990	148.461	2.634	0.000280441392289375						Cp4.1LG13g05530	10.067	2.047	0.00292469	Cp4.1LG13g03510	14.202	-3.441	2.35162e-05	Cp4.1LG00g09300	34.972	1.501	4.18894e-05	Cp4.1LG18g07380	41.535	-1.334	7.32616e-05		Cp4.1LG19g06830	61.283	1.384	0.000143492	Cp4.1LG01g20340	106.602	-1.598	2.51173e-07					Cp4.1LG17g07660	11.097	-6.806	1.52897e-07
				Cp4.1LG03g00100	65.773	-1.552	1.72653e-05	Cp4.1LG08g00270	417.793	1.3767	0.000299788701943765						Cp4.1LG06g09310	20.26	1.428	0.00306203	Cp4.1LG19g03750	16.165	-2.358	2.41043e-05	Cp4.1LG03g11350	42.223	1.246	4.45024e-05	Cp4.1LG04g11930	43.076	-1.305	7.45128e-05		Cp4.1LG02g07970	13.911	2.579	0.00015966	Cp4.1LG02g00490	264.725	-1.129	2.73329e-07					Cp4.1LG13g07330	79.433	-1.353	1.64415e-07
				Cp4.1LG12g09200	218.168	-1.101	1.93194e-05	Cp4.1LG14g00760	234.508	2.0594	0.000300418697073782						Cp4.1LG04g05870	34.927	1.081	0.00309507	Cp4.1LG01g18530	10.654	-3.448	2.64003e-05	Cp4.1LG10g05950	76.812	1.085	4.51945e-05	Cp4.1LG17g00680	59.595	-1.043	7.51851e-05		Cp4.1LG04g15540	69.149	1.169	0.000163567	Cp4.1LG11g11060	428.973	-1.29	2.7422e-07					Cp4.1LG14g09600	25.807	-2.52	1.71634e-07
				Cp4.1LG14g00170	135.962	-1.727	1.94193e-05	Cp4.1LG14g10360	389.475	1.4127	0.000306433996037204						Cp4.1LG13g07350	35.757	1.088	0.00313056	Cp4.1LG01g03530	79.801	-1.542	2.87079e-05	Cp4.1LG02g08570	32.648	1.506	4.5869e-05	Cp4.1LG19g08180	21.595	-1.901	7.63728e-05		Cp4.1LG02g14120	129.395	1.149	0.00016879	Cp4.1LG09g10710	767.328	-1.034	2.82373e-07					Cp4.1LG15g04660	18.109	-3.797	1.73006e-07
				Cp4.1LG02g08960	100.795	-1.293	1.98195e-05	Cp4.1LG12g01840	201.883	2.2126	0.000317418889757847						Cp4.1LG05g01150	18.029	1.519	0.00315858	Cp4.1LG13g04300	17.004	-2.289	2.96981e-05	Cp4.1LG03g09970	47.527	1.224	4.70565e-05	Cp4.1LG17g03760	90.755	-1.033	7.68925e-05		Cp4.1LG04g11320	12.566	2.695	0.00017176	Cp4.1LG11g11620	548.464	-1.049	2.80782e-07					Cp4.1LG08g03960	80.574	-1.33	1.97813e-07
				Cp4.1LG04g02610	75.351	-3.567	2.03435e-05	Cp4.1LG02g04210	604.345	1.1711	0.000323888493871972						Cp4.1LG09g01390	23.328	1.259	0.00321412	Cp4.1LG04g11450	52.261	-1.217	3.1731e-05	Cp4.1LG09g02270	58.375	1.205	5.053e-05	Cp4.1LG04g15340	31.887	-1.46	9.10634e-05		Cp4.1LG10g03570	120.152	1.043	0.000173796	Cp4.1LG02g16410	74.557	-2.086	2.91477e-07					Cp4.1LG06g00240	137.405	-1.203	2.01923e-07
				Cp4.1LG14g02890	77.997	-1.171	2.05131e-05	Cp4.1LG04g10910	434.228	1.3387	0.000336909522999744						Cp4.1LG09g02840	29.398	1.162	0.00323118	Cp4.1LG02g09610	77.159	-1.151	3.29355e-05	Cp4.1LG02g14740	38.301	1.291	5.25413e-05	Cp4.1LG04g03880	131.679	-2.98	0.000104254		Cp4.1LG19g03100	85.296	1.07	0.000173849	Cp4.1LG16g05540	317.065	-1.136	3.14095e-07					Cp4.1LG09g06420	20.147	-2.936	2.11326e-07
				Cp4.1LG09g02270	87.752	-1.854	2.21885e-05	Cp4.1LG10g02780	150.902	2.4632	0.00033762291213953						Cp4.1LG10g02580	12.561	1.814	0.00328104	Cp4.1LG04g05200	81.444	-1.039	3.30342e-05	Cp4.1LG04g05200	60.377	1.014	6.76039e-05	Cp4.1LG17g01560	30.455	-1.437	0.000105743		Cp4.1LG09g08850	56.548	1.184	0.000175202	Cp4.1LG04g05910	20.937	-3.573	3.28625e-07					Cp4.1LG02g00100	18.065	-4.207	2.21115e-07
				Cp4.1LG14g00130	267.837	-1.283	2.25421e-05	Cp4.1LG16g08080	371.856	1.4151	0.000346458645235192						Cp4.1LG03g09190	34.523	1.088	0.00336543	Cp4.1LG05g06280	46.777	-1.333	3.5302e-05	Cp4.1LG05g11000	39.647	1.374	7.24297e-05	Cp4.1LG04g12490	62.816	-1.01	0.000109348		Cp4.1LG00g03660	16.333	2.12	0.000182138	Cp4.1LG12g11490	418.139	-1.293	3.30829e-07					Cp4.1LG01g05550	88.653	-1.615	2.46091e-07
				Cp4.1LG01g20600	336.407	-1.217	2.36024e-05	Cp4.1LG11g09860	425.669	1.3435	0.000350179513511747						Cp4.1LG11g08890	21.183	1.319	0.00337362	Cp4.1LG09g09280	103.623	-1.114	3.63619e-05	Cp4.1LG12g08690	10.595	2.816	7.77324e-05	Cp4.1LG18g05490	53.862	-1.098	0.000128813		Cp4.1LG19g01420	79.441	1.194	0.000186634	Cp4.1LG04g03880	84.346	-8.013	3.48587e-07					Cp4.1LG17g06180	22.168	-3.154	2.55306e-07
				Cp4.1LG17g09780	102.889	-1.614	2.61439e-05	Cp4.1LG15g00800	144.687	2.5878	0.000366103164626209						Cp4.1LG04g02630	15.082	1.788	0.00370013	Cp4.1LG09g10380	49.618	-1.312	3.75397e-05	Cp4.1LG05g12530	26.902	1.747	7.89182e-05	Cp4.1LG20g01250	14.619	-2.27	0.00012845		Cp4.1LG17g02450	12.557	2.881	0.000187846	Cp4.1LG12g01530	159.043	-1.416	3.63072e-07					Cp4.1LG14g04620	60.087	-4.169	2.64488e-07
				Cp4.1LG01g23110	25.553	-1.992	2.77504e-05	Cp4.1LG19g04100	235.29	1.8734	0.000366232810325939						Cp4.1LG16g03220	39.73	1.015	0.00373549	Cp4.1LG20g00720	60.237	-1.394	4.02586e-05	Cp4.1LG03g14870	42.151	1.251	8.05375e-05	Cp4.1LG19g09020	47.994	-1.178	0.000136906		Cp4.1LG15g02020	235.588	1.252	0.000192683	Cp4.1LG14g10680	759.185	-1.055	3.67267e-07					Cp4.1LG11g00970	52.635	-1.618	2.71555e-07
				Cp4.1LG05g08980	45.283	-1.492	2.76356e-05	Cp4.1LG10g09170	420.64	1.4229	0.000373645585262642						Cp4.1LG03g03600	11.816	1.791	0.00380202	Cp4.1LG13g03850	59.094	-1.137	4.05408e-05	Cp4.1LG02g02480	55.824	1.087	9.12242e-05	Cp4.1LG13g05400	42.925	-1.268	0.000158995		Cp4.1LG15g00190	23.195	1.844	0.000200145	Cp4.1LG15g08150	239.528	-1.139	3.75136e-07					Cp4.1LG12g09200	41.785	-1.902	3.24288e-07
				Cp4.1LG16g04530	501.97	-4.944	2.94117e-05	Cp4.1LG05g07410	586.539	1.1436	0.000471378094076441						Cp4.1LG18g06250	37.908	1.046	0.00392081	Cp4.1LG15g00660	12.338	-3.053	4.70156e-05	Cp4.1LG08g08140	67.6	1.064	9.46676e-05	Cp4.1LG04g08250	22.249	-1.656	0.000164587		Cp4.1LG05g06800	57.482	1.184	0.000208783	Cp4.1LG04g07940	348.837	-1.211	4.10259e-07					Cp4.1LG17g07560	37.956	-1.867	3.41684e-07
				Cp4.1LG17g04590	249.055	-1.401	3.41273e-05	Cp4.1LG17g06190	184.859	2.0751	0.000480739887468646						Cp4.1LG02g13760	9.701	2.017	0.00394757	Cp4.1LG07g05940	51.48	-1.281	4.80453e-05	Cp4.1LG07g03230	55.653	1.072	0.000103889	Cp4.1LG13g11280	30.441	-1.432	0.000172098		Cp4.1LG20g07650	82.576	1.042	0.000208533	Cp4.1LG05g00810	14.71	-6.52	4.172e-07					Cp4.1LG01g21120	126.358	-3.382	3.49245e-07
				Cp4.1LG09g04350	532.897	-1.016	3.62886e-05	Cp4.1LG06g08120	719.881	1.1153	0.000488776250169108						Cp4.1LG01g21940	35.65	1.01	0.00401664	Cp4.1LG16g02390	19.832	-2.214	5.50037e-05	Cp4.1LG04g07650	26.794	1.685	0.000108375	Cp4.1LG14g08210	48.602	-1.089	0.000174896		Cp4.1LG15g05460	78.999	1.103	0.000231734	Cp4.1LG08g09630	77.786	-1.663	4.17582e-07					Cp4.1LG14g01060	52.682	-1.833	3.48515e-07
				Cp4.1LG02g15110	63.852	-1.644	4.06842e-05	Cp4.1LG08g03670	125.007	2.8067	0.000535080769804235						Cp4.1LG17g00140	23.438	1.354	0.00403907	Cp4.1LG18g02270	201.297	-1.053	5.59224e-05	Cp4.1LG17g00180	214.956	1.652	0.000109675	Cp4.1LG08g05670	51.8	-1.11	0.000186345		Cp4.1LG05g07010	128.75	1.022	0.000236862	Cp4.1LG01g05310	137.123	-1.234	4.30536e-07					Cp4.1LG07g11330	10.512	-6.727	3.52128e-07
				Cp4.1LG14g06970	449.437	-2.765	4.30979e-05	Cp4.1LG02g12480	111.309	3.2698	0.000542248208765003						Cp4.1LG07g02790	29.185	1.151	0.00408792	Cp4.1LG19g03860	20.144	-2.172	5.59304e-05	Cp4.1LG17g05840	46.486	1.237	0.00012096	Cp4.1LG13g03510	12.968	-2.72	0.000197026		Cp4.1LG03g02180	38.798	1.568	0.000240716	Cp4.1LG10g02290	29.943	-2.404	4.33493e-07					Cp4.1LG01g04010	31.879	-2.041	3.5476e-07
				Cp4.1LG07g11330	10.464	-3.448	4.3782e-05	Cp4.1LG05g11470	146.927	2.4267	0.000581140663556447						Cp4.1LG03g17300	9.183	2.079	0.00415152	Cp4.1LG09g09790	65.104	-1.347	5.67381e-05	Cp4.1LG04g13520	35.086	1.285	0.0001241	Cp4.1LG07g00820	21.629	-1.731	0.000208129		Cp4.1LG05g11240	10.352	2.797	0.000261952	Cp4.1LG16g02430	412.564	-1.15	4.77109e-07					Cp4.1LG05g03430	78.286	-1.541	4.04257e-07
				Cp4.1LG05g14220	696.431	-1.27	4.53767e-05	Cp4.1LG01g11940	516.756	1.1484	0.000583493493550112						Cp4.1LG05g10910	33.973	1.018	0.00426133	Cp4.1LG01g07170	51.848	-2.881	5.79508e-05	Cp4.1LG04g10550	59.074	1.002	0.000126449	Cp4.1LG03g07050	80.308	-1.013	0.000216184		Cp4.1LG04g12410	11.037	2.691	0.0002904	Cp4.1LG03g09200	347.544	-1.165	4.79827e-07					Cp4.1LG02g05810	49.617	-1.717	4.22714e-07
				Cp4.1LG05g13750	53.213	-1.298	4.6341e-05	Cp4.1LG04g06600	440.078	1.2524	0.000613258165788695						Cp4.1LG09g05870	29.154	1.177	0.00440395	Cp4.1LG07g11170	63.336	-1.143	6.81918e-05	Cp4.1LG01g03530	34.617	1.337	0.000128566	Cp4.1LG04g13390	12.113	-2.428	0.000227768		Cp4.1LG01g21880	19.9	2.076	0.000290911	Cp4.1LG02g07200	412.71	-1.02	4.95279e-07					Cp4.1LG20g05380	95.293	-1.234	4.38083e-07
				Cp4.1LG13g01380	320.761	-2.332	4.82139e-05	Cp4.1LG13g09890	162.471	2.2576	0.000628835392888762						Cp4.1LG17g06620	12.518	1.675	0.00459901	Cp4.1LG04g06070	8.789	-4.2	7.00055e-05	Cp4.1LG12g11380	67.031	1.004	0.000129246	Cp4.1LG02g00050	33.601	-1.334	0.000244065		Cp4.1LG14g04670	31.696	1.455	0.000315757	Cp4.1LG01g09100	73.375	-1.469	5.00083e-07					Cp4.1LG15g04610	19.211	-5.711	5.75857e-07
				Cp4.1LG20g00190	18.636	-2.717	4.8581e-05	Cp4.1LG03g12120	134.666	2.6978	0.000644987806340707						Cp4.1LG13g11520	24.091	1.189	0.00464868	Cp4.1LG06g07910	38.036	-1.748	7.67726e-05	Cp4.1LG03g08970	57.501	1.16	0.00013169	Cp4.1LG02g00980	60.915	-1.038	0.000257298		Cp4.1LG20g01120	38.639	1.412	0.000318125	Cp4.1LG13g04500	24.127	-2.864	5.56869e-07					Cp4.1LG14g10540	14.668	-4.684	6.08875e-07
				Cp4.1LG10g07120	77.562	-1.568	4.88922e-05	Cp4.1LG05g00950	531.694	1.1222	0.000673650189020981						Cp4.1LG16g03550	14.336	1.713	0.0046695	Cp4.1LG02g00090	34.433	-1.565	8.31874e-05	Cp4.1LG18g05180	50.016	1.425	0.000131663	Cp4.1LG13g05690	18.6	-1.763	0.000325046		Cp4.1LG16g01990	66.432	1.191	0.000322692	Cp4.1LG06g02530	26.509	-2.692	5.74123e-07					Cp4.1LG08g06540	38.964	-1.895	6.12816e-07
				Cp4.1LG02g00100	189.175	-1.343	5.15316e-05	Cp4.1LG01g09670	455.352	1.2582	0.000682374620638372						Cp4.1LG02g05030	26.451	1.159	0.00467808	Cp4.1LG15g00490	40.233	-1.322	0.000101741	Cp4.1LG12g02930	25.612	1.477	0.000147611	Cp4.1LG01g06900	32.208	-1.288	0.000326212		Cp4.1LG20g02370	8.549	3.108	0.000339143	Cp4.1LG19g02290	354.449	-1.193	5.71937e-07					Cp4.1LG19g09730	49.191	-1.599	6.39579e-07
				Cp4.1LG07g02660	100.632	-1.254	5.25027e-05	Cp4.1LG14g07370	201.928	1.999	0.000698167809422891						Cp4.1LG13g09630	31.895	1.045	0.00470204	Cp4.1LG02g10380	54.391	-1.378	0.000122811	Cp4.1LG05g08040	32.789	1.501	0.000160277	Cp4.1LG07g02000	30.096	-1.338	0.000330629		Cp4.1LG05g14860	22.721	1.871	0.000342155	Cp4.1LG03g13030	222.112	-1.07	5.92351e-07					Cp4.1LG20g07940	21.763	-2.667	6.62015e-07
				Cp4.1LG02g05810	178.352	-2.878	5.39125e-05	Cp4.1LG10g07680	326.659	1.4209	0.000748174783628449						Cp4.1LG16g07020	23.144	1.221	0.00470451	Cp4.1LG14g04840	15.334	-2.186	0.000124168	Cp4.1LG10g01400	48.77	1.195	0.000171073	Cp4.1LG13g03130	38.989	-1.267	0.000331646		Cp4.1LG15g02170	81.611	1.22	0.000350932	Cp4.1LG04g16170	153.932	-1.328	5.98578e-07					Cp4.1LG19g10750	36.617	-1.922	6.92548e-07
				Cp4.1LG10g01280	64.634	-1.474	5.65279e-05	Cp4.1LG18g06030	210.754	1.8625	0.000788694575530036						Cp4.1LG17g01310	27.201	1.118	0.00472458	Cp4.1LG04g02330	36.189	-1.408	0.000146459	Cp4.1LG04g07060	40.039	1.241	0.000172772	Cp4.1LG20g04660	19.498	-1.687	0.000347416		Cp4.1LG02g10350	13.283	2.22	0.000370302	Cp4.1LG04g04560	330.571	-1.282	6.03374e-07					Cp4.1LG20g01250	20.629	-3.56	7.32211e-07
				Cp4.1LG11g04410	32.067	-1.919	6.50084e-05	Cp4.1LG01g17980	188.683	2.2419	0.000798889027692048						Cp4.1LG19g00300	12.034	1.76	0.00475177	Cp4.1LG08g11260	56.167	-1.182	0.000146322	Cp4.1LG01g19290	22.623	1.514	0.000197717	Cp4.1LG12g09900	24.228	-1.482	0.000348654		Cp4.1LG19g01450	37.253	1.361	0.000371729	Cp4.1LG00g03030	817.339	-1.006	6.63576e-07					Cp4.1LG19g07110	16.235	-3.154	7.80775e-07
				Cp4.1LG02g02520	219.409	-1.13	6.67896e-05	Cp4.1LG18g06290	412.027	1.2449	0.000807185413902324						Cp4.1LG07g07450	11.652	1.744	0.00494646	Cp4.1LG08g07820	16.567	-2.009	0.000157799	Cp4.1LG01g25400	49.164	1.058	0.000200928	Cp4.1LG09g05060	26.892	-1.432	0.000354641		Cp4.1LG19g04150	46.011	1.449	0.000375152	Cp4.1LG08g00890	15.463	-3.543	6.6568e-07					Cp4.1LG00g01670	41.513	-1.847	7.92158e-07
				Cp4.1LG18g02810	72.709	-1.299	8.10893e-05	Cp4.1LG16g09070	107.884	2.8614	0.000954586272845863						Cp4.1LG00g03660	19.854	1.291	0.00505278	Cp4.1LG03g13790	13.612	-2.485	0.000158899	Cp4.1LG12g06320	52.132	1.108	0.000227556	Cp4.1LG07g04280	41.868	-1.119	0.000384648		Cp4.1LG06g07610	42.994	1.345	0.000412164	Cp4.1LG04g14080	24.014	-2.855	7.15168e-07					Cp4.1LG13g07250	125.937	-1.198	9.78578e-07
				Cp4.1LG07g06260	73.96	-1.567	8.28451e-05	Cp4.1LG08g12970	645.285	1.0533	0.00103451903909709						Cp4.1LG12g03990	18.218	1.434	0.00509161	Cp4.1LG13g04550	208.635	-1.012	0.000163719	Cp4.1LG07g10340	10.607	2.894	0.000257233	Cp4.1LG04g07390	26.636	-1.455	0.000402552		Cp4.1LG10g06250	1366.67	1.051	0.00041793	Cp4.1LG19g07360	84.491	-1.64	7.77577e-07					Cp4.1LG02g15110	44.059	-5.19	1.00012e-06
				Cp4.1LG05g03650	11.359	-2.902	8.35378e-05	Cp4.1LG20g02570	357.327	1.3043	0.00105880879696091						Cp4.1LG04g15410	27.117	1.16	0.0053611	Cp4.1LG20g08880	21.082	-1.861	0.00016657	Cp4.1LG12g10550	26.711	1.376	0.000261323	Cp4.1LG07g03150	14.251	-2.091	0.000413197		Cp4.1LG06g04670	43.141	1.246	0.000425243	Cp4.1LG16g06440	106.081	-1.421	7.93057e-07					Cp4.1LG19g02040	43.596	-1.665	1.00002e-06
				Cp4.1LG07g09040	96.634	-1.057	8.35407e-05	Cp4.1LG18g08450	294.901	1.453	0.00112076995808079						Cp4.1LG02g05460	21.602	1.261	0.00536706	Cp4.1LG04g08250	57.549	-1.053	0.000180248	Cp4.1LG09g07060	477.985	1.188	0.000274704	Cp4.1LG02g09830	41.795	-1.1	0.000448298		Cp4.1LG07g11050	69.054	1.076	0.000433984	Cp4.1LG01g20590	507.17	-1.041	8.49067e-07					Cp4.1LG19g04470	41.088	-1.739	1.00482e-06
				Cp4.1LG05g00150	87.354	-3.181	8.71367e-05	Cp4.1LG06g04750	619.907	1.0148	0.00112545557866664						Cp4.1LG10g12280	19.638	1.286	0.00537979	Cp4.1LG08g10650	62.716	-1.279	0.000194246	Cp4.1LG13g09670	27.551	1.371	0.000287547	Cp4.1LG04g08870	54.154	-1.034	0.000450967		Cp4.1LG01g06240	47.412	1.185	0.000435516	Cp4.1LG15g02380	15.852	-3.81	9.07478e-07					Cp4.1LG05g09460	42.192	-1.614	1.0154e-06
				Cp4.1LG12g09990	61.276	-1.179	8.76561e-05	Cp4.1LG17g03250	425.056	1.3963	0.00112775820793805						Cp4.1LG06g07170	30.165	1.086	0.00539484	Cp4.1LG03g12240	353.256	-1.581	0.0001974	Cp4.1LG09g06460	17.47	1.813	0.000295684	Cp4.1LG15g04600	21.962	-1.555	0.000452252		Cp4.1LG02g03310	37.911	1.546	0.000461389	Cp4.1LG01g11650	121.537	-1.279	9.38736e-07					Cp4.1LG04g02220	294.192	-2.984	1.11548e-06
				Cp4.1LG11g08360	133.518	-1.103	8.89507e-05	Cp4.1LG03g09350	221.012	1.6851	0.00119063422894584						Cp4.1LG13g00540	13.619	1.595	0.00547909	Cp4.1LG13g06390	211.752	-3.743	0.000200418	Cp4.1LG19g06970	12.785	1.997	0.000300908	Cp4.1LG01g07170	47.178	-2.287	0.000452945		Cp4.1LG03g02890	83.729	1.012	0.000470876	Cp4.1LG10g05040	709.677	-1.132	9.52487e-07					Cp4.1LG15g08950	83.558	-1.185	1.12059e-06
				Cp4.1LG03g07660	78.498	-1.699	9.22982e-05	Cp4.1LG16g03110	602.974	1.0628	0.00122887351548496										Cp4.1LG04g16290	62.69	-1.168	0.000205757	Cp4.1LG11g08160	47.279	1.064	0.000303444	Cp4.1LG07g08490	26.993	-1.578	0.000491844		Cp4.1LG05g09560	65.118	1.143	0.000471949	Cp4.1LG15g04530	54.364	-1.772	9.92278e-07					Cp4.1LG01g02450	79.209	-1.578	1.23309e-06
				Cp4.1LG06g00130	11.559	-2.693	9.17363e-05	Cp4.1LG15g06790	246.994	1.5724	0.00125974163504633										Cp4.1LG05g15380	67.177	-1.066	0.000214241	Cp4.1LG20g02600	32.635	1.235	0.000323555	Cp4.1LG04g07120	30.288	-1.294	0.000498707		Cp4.1LG06g02890	17.697	1.867	0.000474705	Cp4.1LG10g07930	68.751	-1.784	1.02013e-06					Cp4.1LG00g02090	87.451	-1.329	1.25317e-06
				Cp4.1LG12g01120	121.076	-1.013	9.16554e-05	Cp4.1LG11g05720	618.961	1.0331	0.00128714177656155										Cp4.1LG02g00100	11.324	-2.708	0.00021556	Cp4.1LG01g21730	38.692	1.242	0.00032522	Cp4.1LG14g06160	27.529	-1.369	0.000500316		Cp4.1LG13g08970	63.323	1.257	0.000497446	Cp4.1LG08g06620	194.815	-1.07	1.0501e-06					Cp4.1LG10g04240	119.84	-1.09	1.34272e-06
				Cp4.1LG16g08600	22.625	-2.281	9.54459e-05	Cp4.1LG12g10240	523.302	1.0641	0.00133957561248911										Cp4.1LG13g05900	84.721	-1.062	0.000226855	Cp4.1LG13g04140	55.082	1.281	0.000333329	Cp4.1LG16g05880	43.488	-1.084	0.000527158		Cp4.1LG14g09140	43.612	1.286	0.000515602	Cp4.1LG03g07820	74.561	-1.84	1.07451e-06					Cp4.1LG13g09340	175.695	-1.069	1.40099e-06
				Cp4.1LG13g07190	34.634	-2.165	9.58419e-05	Cp4.1LG01g16590	350.435	1.3923	0.00148734276372443										Cp4.1LG15g06020	48.122	-1.176	0.000238413	Cp4.1LG12g06880	62.544	1.054	0.00033851	Cp4.1LG17g06730	47.643	-1.101	0.000547217		Cp4.1LG13g01550	738.064	1.254	0.000519996	Cp4.1LG04g13940	603.075	-1.17	1.17136e-06					Cp4.1LG07g08210	66.4	-1.429	1.4093e-06
				Cp4.1LG03g12420	35.962	-1.55	0.000103621	Cp4.1LG02g01600	214.141	1.7046	0.00149767937537833										Cp4.1LG19g05300	27.588	-1.666	0.000240687	Cp4.1LG11g08840	24.869	1.676	0.000339152	Cp4.1LG10g11910	47.501	-1.033	0.000548775		Cp4.1LG18g08830	81.701	1.129	0.000532892	Cp4.1LG02g11050	147.921	-1.334	1.25597e-06					Cp4.1LG12g08120	15.224	-3.702	1.57799e-06
				Cp4.1LG06g08330	146.437	-1.005	0.000103328	Cp4.1LG02g11860	158.87	2.0819	0.00152000422857097										Cp4.1LG19g03490	24.249	-1.637	0.000248843	Cp4.1LG10g09910	41.085	1.196	0.000353837	Cp4.1LG20g04340	21.703	-1.505	0.000569125		Cp4.1LG07g11310	31.954	1.537	0.000542455	Cp4.1LG08g13020	930.249	-1.005	1.29438e-06					Cp4.1LG13g03510	45.326	-3.834	1.65786e-06
				Cp4.1LG05g09780	255.612	-1.138	0.000104923	Cp4.1LG04g11340	614.322	1.0043	0.00154316760176645										Cp4.1LG07g07580	96.511	-1.144	0.000254628	Cp4.1LG04g03810	129.325	1.854	0.000377854	Cp4.1LG03g15690	28.881	-1.422	0.000628727		Cp4.1LG03g11460	74.801	1.165	0.000548973	Cp4.1LG01g17980	12.396	-4.041	1.30564e-06					Cp4.1LG01g20210	38.096	-1.649	1.71076e-06
				Cp4.1LG03g06010	34.725	-1.524	0.000107221	Cp4.1LG03g15640	182.323	1.9184	0.00160980389803267										Cp4.1LG04g08390	30.122	-1.621	0.000256656	Cp4.1LG09g01080	23.805	1.483	0.000420013	Cp4.1LG19g00140	21.986	-1.52	0.000631081		Cp4.1LG11g06130	41.97	1.375	0.000553415	Cp4.1LG18g07540	336.539	-1.059	1.34705e-06					Cp4.1LG17g04590	113.72	-1.097	1.73129e-06
				Cp4.1LG04g01440	84.301	-1.387	0.000107704	Cp4.1LG04g15490	437.51	1.1419	0.0016093908219551										Cp4.1LG19g09610	111.884	-1.077	0.000260844	Cp4.1LG20g02030	49.342	1.012	0.000454027	Cp4.1LG11g01510	33.91	-1.202	0.000658878		Cp4.1LG16g08490	45.455	1.155	0.000566875	Cp4.1LG12g10130	88.267	-1.467	1.38881e-06					Cp4.1LG12g07690	132.38	-3.066	1.82509e-06
				Cp4.1LG17g00180	85.543	-1.6	0.000107219	Cp4.1LG01g05930	491.286	1.0864	0.00165410753072844										Cp4.1LG11g01900	40.597	-1.201	0.000269566	Cp4.1LG13g08970	52.184	1.011	0.00050498	Cp4.1LG03g11200	28.4	-1.318	0.00066131		Cp4.1LG20g01660	39.998	1.254	0.000572061	Cp4.1LG17g07660	7.412	-6.503	1.39276e-06					Cp4.1LG01g20610	20.284	-2.777	1.9969e-06
				Cp4.1LG10g00940	99.244	-1.299	0.000109148	Cp4.1LG06g06480	472.528	1.1258	0.00165814622918137										Cp4.1LG12g02040	31.569	-1.377	0.000270533	Cp4.1LG06g05380	16.779	1.645	0.000536035	Cp4.1LG01g04550	23.823	-1.425	0.000680371		Cp4.1LG16g07180	71.401	1.244	0.000594169	Cp4.1LG18g06880	404.095	-1.061	1.38321e-06					Cp4.1LG04g13390	26.362	-2.413	1.99797e-06
				Cp4.1LG03g16530	24.181	-1.816	0.000113704	Cp4.1LG20g03930	482.15	1.0988	0.00170061619810225										Cp4.1LG08g12670	122.868	-2.309	0.000295423	Cp4.1LG07g03120	48.475	1.051	0.000538732	Cp4.1LG06g03200	29.701	-1.283	0.000703425		Cp4.1LG06g07230	18.157	1.944	0.000612898	Cp4.1LG04g15160	15.247	-3.619	1.41484e-06					Cp4.1LG15g07310	54.417	-1.373	2.06726e-06
				Cp4.1LG00g12800	14.193	-3.293	0.000137192	Cp4.1LG02g01570	573.978	1.0933	0.00172649006292481										Cp4.1LG10g11230	59.939	-1.056	0.000307337	Cp4.1LG20g01150	19.029	1.543	0.000545333	Cp4.1LG15g03460	12.152	-2.082	0.000781571		Cp4.1LG08g04600	18.509	1.76	0.000617932	Cp4.1LG10g12380	181.587	-1.076	1.51481e-06					Cp4.1LG13g02850	54.788	-3.25	2.14272e-06
				Cp4.1LG05g08320	83.546	-1.067	0.000144667	Cp4.1LG08g06140	164.232	2	0.00181180203018398										Cp4.1LG11g07180	31.117	-1.519	0.000309741	Cp4.1LG19g11850	25.702	1.31	0.000608964	Cp4.1LG14g00360	24.758	-1.444	0.00086182		Cp4.1LG15g06870	361.985	1.095	0.000636685	Cp4.1LG13g00960	185.158	-1.271	1.52991e-06					Cp4.1LG07g10210	124.235	-2.261	2.18678e-06
				Cp4.1LG19g01190	155.351	-1.039	0.000145152	Cp4.1LG01g07170	132.398	2.2525	0.00182348672680628										Cp4.1LG04g09850	49.353	-1.277	0.000325591	Cp4.1LG17g05520	17.176	1.866	0.000649778	Cp4.1LG16g03920	50.75	-2.66	0.000970194		Cp4.1LG17g04920	20.57	1.69	0.00064664	Cp4.1LG03g08970	76.005	-1.502	1.57906e-06					Cp4.1LG13g01320	217.413	-1.144	2.21899e-06
				Cp4.1LG17g09240	95.006	-1.373	0.000149765	Cp4.1LG01g04090	816.716	1.8552	0.00184928887556138										Cp4.1LG12g06040	41.748	-1.194	0.000326228	Cp4.1LG01g18720	21.837	1.463	0.000654299	Cp4.1LG16g05160	28.006	-1.277	0.000982269		Cp4.1LG03g02380	75.535	1.004	0.000650877	Cp4.1LG08g07390	61.247	-2.03	1.58226e-06					Cp4.1LG09g04430	183.478	-1.986	2.36868e-06
				Cp4.1LG03g01690	18.733	-2.787	0.000151942	Cp4.1LG01g01250	520.099	1.0701	0.0018825527732807										Cp4.1LG01g20610	32.4	-1.494	0.000331488	Cp4.1LG06g02680	17.623	1.719	0.000663074	Cp4.1LG01g04700	23.577	-1.549	0.000985763		Cp4.1LG00g00770	23.75	1.629	0.000655581	Cp4.1LG19g10750	29.603	-2.072	1.66072e-06					Cp4.1LG01g13710	160.008	-1.061	2.38131e-06
				Cp4.1LG11g05510	25.942	-1.8	0.00017195	Cp4.1LG04g00930	186.697	1.7589	0.00198875553149855										Cp4.1LG07g03570	368.576	-1.643	0.000330813	Cp4.1LG14g09170	44.38	1.053	0.00068734	Cp4.1LG01g10990	19.823	-1.595	0.00102094		Cp4.1LG08g00840	44.721	1.211	0.000669267	Cp4.1LG09g05570	20.221	-2.726	1.71216e-06					Cp4.1LG09g05250	90.099	-1.107	2.52e-06
				Cp4.1LG12g11530	53.33	-1.646	0.000171774	Cp4.1LG06g03450	145.683	2.0839	0.00198429739397244										Cp4.1LG12g01120	42.447	-1.147	0.00034182	Cp4.1LG04g03180	25.778	1.317	0.00071752	Cp4.1LG20g03120	47.847	-1.047	0.00104304		Cp4.1LG16g06580	14.367	2.007	0.00070532	Cp4.1LG18g04980	107.141	-1.427	1.73052e-06					Cp4.1LG07g06080	48.121	-1.614	3.18377e-06
				Cp4.1LG01g16300	105.84	-1.183	0.000180495	Cp4.1LG10g04920	225.949	1.6373	0.00198823572472468										Cp4.1LG05g01760	38.434	-1.245	0.000360527	Cp4.1LG19g09460	24.734	1.347	0.000747721	Cp4.1LG01g18980	13.956	-2.025	0.00105516		Cp4.1LG18g06140	38.871	1.689	0.000719023	Cp4.1LG05g03430	68.673	-2.036	1.7699e-06					Cp4.1LG04g02610	12.155	-5.946	3.19984e-06
				Cp4.1LG20g07270	6.935	-5.564	0.000181124	Cp4.1LG13g00150	768.671	1.0187	0.00210529649091346										Cp4.1LG20g06050	33.207	-1.385	0.000378115	Cp4.1LG17g02450	15.656	1.638	0.000808373	Cp4.1LG03g03140	25.009	-1.301	0.00119192		Cp4.1LG02g05800	42.488	1.188	0.000724131	Cp4.1LG05g05270	122.387	-1.223	1.8318e-06					Cp4.1LG09g05540	89.147	-1.124	3.25094e-06
				Cp4.1LG12g05980	385.323	-1.023	0.000183002	Cp4.1LG15g08750	283.088	1.3717	0.00211688292154835										Cp4.1LG17g09470	45.822	-1.105	0.000407515	Cp4.1LG19g08350	29.566	1.282	0.000822898	Cp4.1LG05g00280	16.749	-1.633	0.00121113		Cp4.1LG07g10950	31.219	1.399	0.000729794	Cp4.1LG11g00970	66.654	-2.153	1.82487e-06					Cp4.1LG05g05170	342.445	-2.67	3.30721e-06
				Cp4.1LG08g05380	15.754	-3.289	0.000187342	Cp4.1LG04g03120	281.114	1.6161	0.00214874891482932										Cp4.1LG10g05800	2603.88	-1.255	0.000417231	Cp4.1LG01g23490	18.473	1.495	0.000872832	Cp4.1LG13g08720	18.838	-1.528	0.00144383		Cp4.1LG18g05860	32.871	1.51	0.000770557	Cp4.1LG14g09850	336.88	-1.187	1.81793e-06					Cp4.1LG09g05320	149	-2.145	3.36457e-06
				Cp4.1LG11g00970	282.325	-1.006	0.000192579	Cp4.1LG14g08960	428.352	1.1087	0.00236123711561637										Cp4.1LG03g05080	65.72	-1.267	0.000436807	Cp4.1LG03g16940	21.137	1.406	0.000917719	Cp4.1LG03g03310	21.354	-1.39	0.00144578		Cp4.1LG16g02750	29.869	1.367	0.00079166	Cp4.1LG01g22080	674.557	-1.011	1.86434e-06					Cp4.1LG11g04550	18.666	-3.134	3.43669e-06
				Cp4.1LG05g08040	76.913	-1.252	0.00019944	Cp4.1LG19g04600	211.677	1.7086	0.00261082648602196										Cp4.1LG20g03540	17.077	-6.707	0.00045352	Cp4.1LG11g03230	38.386	1.142	0.000923818	Cp4.1LG01g06480	17.309	-1.633	0.00147682		Cp4.1LG16g06450	28.596	1.405	0.000805851	Cp4.1LG05g09730	177.677	-1.485	1.9697e-06					Cp4.1LG02g00270	143.616	-2.559	3.64415e-06
				Cp4.1LG19g03070	242.548	-1.076	0.000202592	Cp4.1LG13g04320	403.435	1.1276	0.00271883691273147										Cp4.1LG15g02510	88.037	-1.014	0.000461232	Cp4.1LG11g03110	15.693	1.624	0.000947268	Cp4.1LG15g01640	28.484	-1.249	0.00162512		Cp4.1LG08g11430	24.422	1.54	0.000816407	Cp4.1LG10g04010	140.3	-1.411	1.97778e-06					Cp4.1LG11g01900	65.922	-1.346	3.68871e-06
				Cp4.1LG13g09340	44.069	-1.502	0.000206465	Cp4.1LG08g11370	139.718	2.0059	0.00276865915041434										Cp4.1LG12g03480	14.098	-1.968	0.000462217	Cp4.1LG10g09610	31.23	1.136	0.00102195	Cp4.1LG01g17700	33.076	-1.095	0.00164099		Cp4.1LG18g04890	36.881	1.23	0.000829348	Cp4.1LG07g11170	58.888	-1.698	2.05473e-06					Cp4.1LG07g05610	79.925	-1.118	3.76632e-06
				Cp4.1LG07g10000	12.988	-3.284	0.000214148	Cp4.1LG05g03610	235.101	1.4832	0.00282041686787112										Cp4.1LG20g06570	40.618	-1.231	0.000468881	Cp4.1LG19g09730	29.606	1.276	0.00107442	Cp4.1LG11g01900	26.007	-1.249	0.00164684		Cp4.1LG20g05150	41.817	1.308	0.000859006	Cp4.1LG09g05460	54.183	-1.816	2.07183e-06					Cp4.1LG09g01330	90.179	-1.082	3.91518e-06
				Cp4.1LG14g00910	137.503	-1.073	0.000217544	Cp4.1LG14g09290	179.301	1.8046	0.00289016629107319										Cp4.1LG01g06540	66.639	-1.043	0.00047018	Cp4.1LG08g10470	17.322	1.605	0.00113492	Cp4.1LG02g09210	29.045	-1.217	0.00172484		Cp4.1LG04g10930	43.061	1.219	0.000889973	Cp4.1LG15g07330	27.924	-2.175	2.09711e-06					Cp4.1LG10g02780	13.437	-4.627	4.02168e-06
				Cp4.1LG12g10950	80.552	-1.272	0.000228076	Cp4.1LG08g10260	155.144	1.9059	0.00300741759639221										Cp4.1LG02g13650	54.008	-1.119	0.000493945	Cp4.1LG13g03550	26.001	1.261	0.00117468	Cp4.1LG13g08440	16.777	-1.615	0.00182804		Cp4.1LG14g06220	21.588	1.642	0.000908313	Cp4.1LG10g01530	587.359	-1.079	2.20966e-06					Cp4.1LG13g07690	180.612	-1.112	4.05377e-06
				Cp4.1LG08g02790	9.944	-2.705	0.000235038	Cp4.1LG07g10710	381.408	1.1372	0.00307624073833954										Cp4.1LG03g17360	34.303	-1.49	0.000529219	Cp4.1LG16g06450	49.965	1.022	0.00125114	Cp4.1LG12g00710	39.354	-1.047	0.00184921		Cp4.1LG11g04810	33.4	1.259	0.000960495	Cp4.1LG16g02390	18.113	-2.879	2.25862e-06					Cp4.1LG12g07880	132.016	-1.005	4.20226e-06
				Cp4.1LG16g06710	89.46	-1.423	0.000239985	Cp4.1LG11g00030	478.339	1.005	0.00330692521079468										Cp4.1LG08g03290	47.326	-1.104	0.000535492	Cp4.1LG10g12520	13.704	1.779	0.00134304	Cp4.1LG01g14490	28.985	-1.206	0.00189074		Cp4.1LG08g04850	20.193	1.735	0.000996621	Cp4.1LG04g02610	12.244	-4.744	2.30318e-06					Cp4.1LG17g07610	37.26	-1.647	4.38899e-06
				Cp4.1LG03g08640	7.427	-3.407	0.000243363	Cp4.1LG13g10750	292.3	1.3178	0.00334033297271167										Cp4.1LG07g01130	26.688	-1.399	0.00054254	Cp4.1LG09g05440	25.305	1.252	0.0013457	Cp4.1LG05g08780	31.4	-1.154	0.00200876		Cp4.1LG08g09470	64.799	1.125	0.00100088	Cp4.1LG07g10210	53.726	-1.705	2.34091e-06					Cp4.1LG08g07390	23.682	-2.345	4.45015e-06
				Cp4.1LG05g05240	9.644	-4.091	0.000250745	Cp4.1LG19g01440	202.153	1.6049	0.00340507851235029										Cp4.1LG05g00830	43.57	-1.121	0.000553337	Cp4.1LG13g09690	37.484	1.016	0.00143301	Cp4.1LG10g01450	21.087	-1.351	0.00200882		Cp4.1LG05g11970	35.117	1.24	0.00100934	Cp4.1LG10g03220	169.734	-1.164	2.35591e-06					Cp4.1LG09g01530	42.239	-1.527	4.55777e-06
				Cp4.1LG10g02440	18.865	-2.085	0.000260438	Cp4.1LG06g05870	318.248	1.2642	0.00344443566267825										Cp4.1LG03g00930	55.476	-1.057	0.000585404	Cp4.1LG01g19350	25.585	1.198	0.00156502	Cp4.1LG01g10870	25.798	-1.222	0.00204387		Cp4.1LG06g00040	101.504	1.085	0.00102472	Cp4.1LG14g06400	31.543	-2.342	2.71334e-06					Cp4.1LG13g06390	272.965	-4.48	4.55077e-06
				Cp4.1LG20g04860	8.426	-4.921	0.000270553	Cp4.1LG16g07460	448.99	1.0288	0.00345515753358783										Cp4.1LG13g08730	36.491	-1.282	0.000590177	Cp4.1LG19g10480	27.525	1.153	0.00160305	Cp4.1LG01g02550	17.541	-1.5	0.0021855		Cp4.1LG16g03590	29.705	1.42	0.00105459	Cp4.1LG01g02940	152.069	-1.176	2.74436e-06					Cp4.1LG03g08080	99.274	-1.067	4.70475e-06
				Cp4.1LG03g14930	31.929	-1.424	0.000272091	Cp4.1LG03g05030	174.784	1.7366	0.00352770415867219										Cp4.1LG12g03320	68.04	-1.187	0.00059611	Cp4.1LG05g08700	12.765	1.699	0.00160553	Cp4.1LG20g04000	29.246	-1.196	0.00221656		Cp4.1LG06g03230	19.475	1.6	0.00106934	Cp4.1LG14g10440	68.925	-1.592	2.7701e-06					Cp4.1LG15g08170	36	-1.741	4.77507e-06
				Cp4.1LG13g07250	139.709	-1.05	0.000316934	Cp4.1LG02g17070	223.982	1.4707	0.00355121432334312										Cp4.1LG16g05250	45.849	-1.194	0.000606326	Cp4.1LG13g03590	48.92	1.063	0.00163025	Cp4.1LG11g00280	28.02	-1.196	0.00225079		Cp4.1LG13g00600	36.98	1.347	0.00108048	Cp4.1LG03g15510	1015.29	-1.06	2.78193e-06					Cp4.1LG03g07190	64.774	-3.143	5.06947e-06
				Cp4.1LG03g13830	20.165	-2.283	0.000332755	Cp4.1LG15g07900	359.129	1.1399	0.00363377583969277										Cp4.1LG14g05550	19.186	-1.901	0.000634575	Cp4.1LG02g00230	34.863	1.122	0.00167392	Cp4.1LG03g17990	17.091	-1.56	0.00234657		Cp4.1LG07g03230	28.788	1.569	0.00112658	Cp4.1LG13g03130	167.417	-1.499	2.90521e-06					Cp4.1LG03g12040	30.632	-1.786	5.17069e-06
				Cp4.1LG01g05030	19.667	-1.983	0.000335787	Cp4.1LG02g02180	179.614	1.6941	0.00365688257331029										Cp4.1LG09g10830	54.793	-1.042	0.000637513	Cp4.1LG15g02160	37.928	1.031	0.00167941	Cp4.1LG05g12280	33.509	-1.036	0.00235817		Cp4.1LG12g11190	41.318	1.178	0.00113852	Cp4.1LG20g06220	219.308	-1.045	2.91604e-06					Cp4.1LG17g03860	11.125	-5.827	5.28954e-06
				Cp4.1LG03g04720	27.849	-1.672	0.000348928	Cp4.1LG15g07370	220.952	1.5129	0.00367267123903086										Cp4.1LG13g04800	44.859	-1.109	0.000670092	Cp4.1LG10g02250	13.951	1.603	0.00193543	Cp4.1LG05g02320	41.937	-1.005	0.00244518		Cp4.1LG13g02240	60.105	1.191	0.00113625	Cp4.1LG04g10300	30.734	-2.289	3.22816e-06					Cp4.1LG17g03250	55.633	-1.534	5.44969e-06
				Cp4.1LG19g10660	32.956	-1.785	0.000358483	Cp4.1LG09g11450	284.507	1.2732	0.00382605513357476										Cp4.1LG02g14590	21.213	-1.556	0.00068092	Cp4.1LG01g00840	16.559	1.531	0.00199855	Cp4.1LG06g08180	14.261	-1.654	0.0024894		Cp4.1LG17g08220	24.448	1.565	0.0011427	Cp4.1LG12g04330	30.328	-2.876	3.23825e-06					Cp4.1LG09g02990	18.224	-3.035	5.69939e-06
				Cp4.1LG11g04190	109.171	-1.236	0.000360945	Cp4.1LG03g11050	370.164	1.1229	0.00408242406610971										Cp4.1LG14g02240	37.573	-1.153	0.000690822	Cp4.1LG19g07360	272.679	2.151	0.00200228	Cp4.1LG12g00220	16.897	-1.475	0.0025037		Cp4.1LG02g12080	29.899	1.447	0.0011845	Cp4.1LG11g06580	692.94	-1.08	3.25338e-06					Cp4.1LG01g21570	20.023	-2.295	6.07719e-06
				Cp4.1LG04g08910	12.95	-2.49	0.000368916														Cp4.1LG01g06480	50.21	-2.845	0.000735719	Cp4.1LG13g10270	31.539	1.1	0.00207833	Cp4.1LG06g07910	19.362	-1.396	0.00282105		Cp4.1LG04g08810	69.529	1.018	0.0012448	Cp4.1LG14g01170	208.82	-1.204	3.48415e-06					Cp4.1LG10g06110	13.102	-3.728	6.56246e-06
				Cp4.1LG04g13620	237.464	-1.025	0.000369057														Cp4.1LG17g02860	27.694	-1.452	0.000769769	Cp4.1LG03g14070	30.514	1.423	0.00211337	Cp4.1LG18g07000	30.926	-1.109	0.00289876		Cp4.1LG19g02760	61.854	1.047	0.00127534	Cp4.1LG01g06160	145.156	-1.735	3.98842e-06					Cp4.1LG02g15260	902.992	-1.611	6.69642e-06
				Cp4.1LG05g04830	590.352	-2.232	0.000367834														Cp4.1LG05g14380	33.775	-1.29	0.000804762	Cp4.1LG05g13010	13.992	1.665	0.00214019	Cp4.1LG09g11270	31.655	-1.095	0.00298398		Cp4.1LG06g04070	9.802	2.64	0.00128769	Cp4.1LG11g00150	36.896	-1.899	3.9744e-06					Cp4.1LG07g04310	36.564	-1.785	6.68869e-06
				Cp4.1LG20g01850	9.237	-4.01	0.00039698														Cp4.1LG19g07700	12.217	-2.02	0.00081738	Cp4.1LG06g00390	31.566	1.038	0.00217202	Cp4.1LG16g08950	9.929	-2.015	0.00341859		Cp4.1LG17g04680	32.91	1.245	0.0013119	Cp4.1LG12g03870	144.436	-1.302	3.99771e-06					Cp4.1LG02g09280	62.239	-1.429	7.15727e-06
				Cp4.1LG11g00590	82.888	-1.354	0.000399773														Cp4.1LG09g05460	32.937	-1.407	0.000833958	Cp4.1LG14g00690	19.319	1.38	0.00217277	Cp4.1LG09g06020	17.256	-1.459	0.00361622		Cp4.1LG13g01100	46.551	1.115	0.00131919	Cp4.1LG01g07980	142.764	-1.328	4.046e-06					Cp4.1LG20g02640	79.848	-1.1	7.13771e-06
				Cp4.1LG10g10770	9.582	-3.199	0.000407512														Cp4.1LG18g08820	24.793	-1.457	0.00084922	Cp4.1LG02g00860	12.539	1.905	0.0022664	Cp4.1LG16g08630	29.976	-1.049	0.00383866		Cp4.1LG11g07560	53	1.08	0.00134593	Cp4.1LG13g05410	727.874	-1.108	4.23571e-06					Cp4.1LG01g00160	34.591	-1.637	7.31949e-06
				Cp4.1LG08g12360	172.057	-1.046	0.000418329														Cp4.1LG01g02430	61.007	-1.016	0.000853144	Cp4.1LG03g08440	24.88	1.254	0.00228582	Cp4.1LG17g09260	26.311	-1.12	0.00383683		Cp4.1LG17g02260	46.444	1.228	0.0014029	Cp4.1LG18g03900	166.327	-1.185	4.37161e-06					Cp4.1LG04g04080	17.886	-2.97	7.34232e-06
				Cp4.1LG20g04550	23.784	-1.78	0.00042769														Cp4.1LG10g11290	52.345	-1.041	0.000880915	Cp4.1LG06g09360	35.253	1.1	0.00228734	Cp4.1LG18g00370	17.924	-1.407	0.00384747		Cp4.1LG01g25620	50.822	1.094	0.0014213	Cp4.1LG03g11740	75.776	-1.739	4.39955e-06					Cp4.1LG12g06020	17.951	-2.803	7.62785e-06
				Cp4.1LG00g00090	60.889	-4.41	0.000429425														Cp4.1LG02g03130	38.254	-1.152	0.000913364	Cp4.1LG12g02040	77.773	2.102	0.00238738	Cp4.1LG17g03550	15.994	-1.576	0.00401457		Cp4.1LG04g04580	11.616	2.093	0.00144214	Cp4.1LG03g07800	252.849	-1.065	4.72582e-06					Cp4.1LG12g10990	23.538	-4.911	7.82493e-06
				Cp4.1LG03g14880	39.535	-1.267	0.000442072														Cp4.1LG13g03130	55.116	-1.138	0.000924188	Cp4.1LG15g08090	14.051	4.057	0.0025161	Cp4.1LG13g01110	18.671	-1.34	0.00424643		Cp4.1LG02g07020	47.627	1.239	0.00147448	Cp4.1LG09g02930	26.923	-2.745	4.99333e-06					Cp4.1LG15g04340	19.287	-2.365	8.35108e-06
				Cp4.1LG02g10380	28.652	-2.335	0.000445396														Cp4.1LG16g07820	22.844	-1.673	0.000932644	Cp4.1LG13g09900	10.589	1.777	0.00257546	Cp4.1LG14g00590	12.378	-1.661	0.00429829		Cp4.1LG04g05130	22.807	1.512	0.00152071	Cp4.1LG16g04470	91.803	-1.741	5.08884e-06					Cp4.1LG16g05610	40.691	-1.686	9.59233e-06
				Cp4.1LG01g00800	25.548	-2.334	0.000451211														Cp4.1LG09g05640	83.029	-1.073	0.000971379	Cp4.1LG11g00880	15.053	1.545	0.00259771	Cp4.1LG15g07510	10.271	-1.944	0.00435254		Cp4.1LG10g06200	16.966	1.749	0.00152334	Cp4.1LG16g05640	10.926	-4.547	5.1873e-06					Cp4.1LG20g03980	56.99	-3.008	9.75699e-06
				Cp4.1LG12g10990	143.196	-1.25	0.000457251														Cp4.1LG04g04870	127.464	-1.002	0.00100597	Cp4.1LG14g09040	25.556	1.159	0.00260495	Cp4.1LG06g05070	10.058	-1.909	0.00440995		Cp4.1LG14g09570	19.851	1.741	0.00152589	Cp4.1LG02g00100	12.666	-5.375	5.3057e-06					Cp4.1LG11g08810	59.356	-1.262	9.91644e-06
				Cp4.1LG01g04220	18.003	-1.778	0.000468399														Cp4.1LG09g00900	17.063	-1.843	0.00103892	Cp4.1LG09g02370	18.717	1.396	0.0026693	Cp4.1LG13g00830	31.267	-1.024	0.00443271		Cp4.1LG13g04010	26.516	1.632	0.00153416	Cp4.1LG01g06900	281.535	-2.968	5.65387e-06					Cp4.1LG08g08680	57.401	-1.384	1.0221e-05
				Cp4.1LG18g00650	49.156	-1.279	0.000473664														Cp4.1LG05g13950	9.375	-2.402	0.00110356	Cp4.1LG12g03100	31.265	1.031	0.00278927	Cp4.1LG17g06330	11.034	-1.771	0.00513005		Cp4.1LG10g05430	113.512	1.054	0.00154283	Cp4.1LG08g12700	290.141	-1.08	5.67132e-06					Cp4.1LG17g10220	51.735	-1.735	1.02781e-05
				Cp4.1LG07g10340	26.436	-1.73	0.000507855														Cp4.1LG18g08250	23.128	-1.788	0.00113285	Cp4.1LG04g03410	27.907	1.078	0.00285412	Cp4.1LG03g07460	26.051	-1.133	0.00543174		Cp4.1LG08g04140	151.442	1.06	0.00155751	Cp4.1LG19g07110	12.439	-3.647	5.67911e-06					Cp4.1LG03g08970	67.757	-1.26	1.11783e-05
				Cp4.1LG20g04040	19.89	-2.478	0.000515309														Cp4.1LG14g07990	25.213	-1.373	0.00115372	Cp4.1LG14g09590	27.777	1.075	0.00294195	Cp4.1LG01g20280	24.258	-1.124	0.00563182		Cp4.1LG05g09480	18.39	1.631	0.00156344	Cp4.1LG18g06650	137.445	-1.069	5.84404e-06					Cp4.1LG09g00910	10.092	-5.688	1.1665e-05
				Cp4.1LG03g15190	175.119	-1.018	0.000532777														Cp4.1LG18g05350	38.292	-1.275	0.00116067	Cp4.1LG04g13710	10.392	1.802	0.00317264	Cp4.1LG13g03310	21.347	-1.27	0.00566373		Cp4.1LG17g08460	25.74	1.382	0.00158444	Cp4.1LG05g09830	43.473	-1.85	5.92978e-06					Cp4.1LG04g09400	156.369	-1.009	1.18156e-05
				Cp4.1LG13g03230	424.602	-1.031	0.000560185														Cp4.1LG05g03430	35.785	-1.389	0.0012441	Cp4.1LG04g09480	24.262	1.15	0.00331647	Cp4.1LG12g06490	20.696	-1.221	0.00571177		Cp4.1LG18g03650	14.962	1.84	0.0015924	Cp4.1LG19g05940	40.455	-1.989	6.14314e-06					Cp4.1LG01g11380	64.356	-1.297	1.20039e-05
				Cp4.1LG13g05720	21.024	-1.85	0.00058496														Cp4.1LG19g05940	27.935	-1.369	0.00126605	Cp4.1LG10g11840	23.39	1.162	0.00338874	Cp4.1LG02g01780	25.562	-1.1	0.00577947		Cp4.1LG01g24090	53.732	1.128	0.00161263	Cp4.1LG10g07590	30.149	-2.131	6.25433e-06					Cp4.1LG07g00880	56.585	-1.536	1.27852e-05
				Cp4.1LG20g06530	8.863	-2.616	0.000598455														Cp4.1LG07g06260	10.809	-2.132	0.00136391	Cp4.1LG18g09150	16.294	1.412	0.00338882	Cp4.1LG12g04250	10.478	-1.927	0.00583584		Cp4.1LG10g09250	27.014	1.432	0.00161122	Cp4.1LG05g14700	87.138	-1.275	6.45311e-06					Cp4.1LG18g08720	81.867	-1.044	1.34134e-05
				Cp4.1LG11g01370	79.833	-1.336	0.000607348														Cp4.1LG13g02530	53.759	-1.008	0.00137202	Cp4.1LG07g07990	22.367	1.17	0.00354235	Cp4.1LG14g04840	16.248	-1.38	0.00601296		Cp4.1LG10g01610	34.191	1.256	0.00166277	Cp4.1LG09g00100	214.533	-1.091	6.44151e-06					Cp4.1LG03g10120	97.829	-3.847	1.4302e-05
				Cp4.1LG04g10670	55.853	-1.545	0.000633464														Cp4.1LG03g04330	15.163	-1.738	0.00143181	Cp4.1LG19g00710	12.837	1.714	0.00375158	Cp4.1LG16g06580	13.088	-1.676	0.00601979		Cp4.1LG01g14940	12.935	1.911	0.00168336	Cp4.1LG17g01160	38.263	-1.727	6.4711e-06					Cp4.1LG01g09020	29.675	-1.677	1.46696e-05
				Cp4.1LG16g06970	46.835	-1.236	0.000659375														Cp4.1LG06g08180	34.423	-1.175	0.00165118	Cp4.1LG02g06260	19.208	1.284	0.00382101	Cp4.1LG05g06040	37.69	-1.004	0.00612267		Cp4.1LG02g14460	54.236	1.01	0.00169167	Cp4.1LG19g04460	471.121	-1.169	6.45333e-06					Cp4.1LG02g06990	33.793	-1.987	1.46775e-05
				Cp4.1LG18g08900	253.728	-1.01	0.000688053														Cp4.1LG14g05300	40.418	-1.134	0.00167275	Cp4.1LG03g08950	29.207	1.076	0.0038358	Cp4.1LG03g16630	19.203	-1.293	0.00635608		Cp4.1LG17g03170	41.134	1.117	0.00169177	Cp4.1LG03g17260	172.977	-1.226	6.63802e-06					Cp4.1LG01g20600	85.577	-1.044	1.53304e-05
				Cp4.1LG03g12070	52.474	-1.166	0.000690271														Cp4.1LG02g11480	47.601	-1.138	0.00169597	Cp4.1LG13g08730	13.641	1.541	0.00395365	Cp4.1LG05g03430	17.863	-1.265	0.00660514		Cp4.1LG04g09870	43.882	1.082	0.00172313	Cp4.1LG17g03140	23.487	-2.912	6.65106e-06					Cp4.1LG05g14700	56.788	-1.288	1.58531e-05
				Cp4.1LG10g02290	169.592	-1.037	0.000693912														Cp4.1LG05g14670	22.827	-1.417	0.00171413	Cp4.1LG14g05560	13.516	1.538	0.0039637	Cp4.1LG03g14610	22.453	-1.178	0.00661133		Cp4.1LG19g02530	15.091	2.064	0.00174149	Cp4.1LG00g11380	24.667	-2.658	6.69849e-06					Cp4.1LG15g01490	70.313	-1.125	1.60147e-05
				Cp4.1LG05g07350	16.05	-2.26	0.000718144														Cp4.1LG13g04500	27.964	-1.619	0.00175006	Cp4.1LG13g10100	22.022	1.174	0.00398127	Cp4.1LG15g01830	18.491	-1.429	0.0069475		Cp4.1LG15g08640	16.169	2.202	0.00181831	Cp4.1LG09g01330	44.972	-2.388	6.84126e-06					Cp4.1LG02g00050	72.007	-1.345	1.66658e-05
				Cp4.1LG12g10780	15.219	-2.139	0.000723898														Cp4.1LG05g07090	16.953	-1.833	0.0017616	Cp4.1LG10g05640	10.62	1.88	0.00403035	Cp4.1LG19g04610	20.852	-1.173	0.00731633		Cp4.1LG02g11800	18.61	1.552	0.00186067	Cp4.1LG12g08120	10.817	-4.536	6.83078e-06					Cp4.1LG17g09250	40.058	-1.505	1.68453e-05
				Cp4.1LG03g14520	206.809	-1.117	0.00077752														Cp4.1LG19g03380	36.618	-1.326	0.00179057	Cp4.1LG13g10490	10.475	1.853	0.00411542						Cp4.1LG03g01120	7.705	2.655	0.00192644	Cp4.1LG20g07480	48.08	-1.581	7.34044e-06					Cp4.1LG11g08840	17.192	-2.379	1.843e-05
				Cp4.1LG03g12390	19.108	-1.596	0.00078613														Cp4.1LG01g07330	15.509	-1.809	0.00181952	Cp4.1LG17g08920	11.761	1.604	0.00434238						Cp4.1LG05g12940	42.945	1.167	0.00195227	Cp4.1LG19g03860	14.801	-3.097	7.88652e-06					Cp4.1LG02g11870	36.847	-1.541	1.86754e-05
				Cp4.1LG11g08810	179.399	-1.003	0.00082428														Cp4.1LG20g07160	31.771	-1.423	0.00182791	Cp4.1LG06g03030	25.606	1.105	0.00463336						Cp4.1LG02g04700	62.415	1.008	0.0019743	Cp4.1LG03g12240	2740.35	-1.235	8.11117e-06					Cp4.1LG03g13270	22.2	-2.039	1.86506e-05
				Cp4.1LG03g12970	26.475	-1.916	0.000828352														Cp4.1LG10g07350	21.302	-1.385	0.00184063	Cp4.1LG04g10340	34.307	1.01	0.00474013						Cp4.1LG15g04430	20.545	1.478	0.00200406	Cp4.1LG13g06690	276.007	-1.062	8.09965e-06					Cp4.1LG02g07960	16.646	-2.398	1.94995e-05
				Cp4.1LG10g11310	12.381	-2.366	0.00086248														Cp4.1LG19g05670	10.537	-2.072	0.0018721	Cp4.1LG06g07690	36.669	1.072	0.00500654						Cp4.1LG01g21440	57.225	1.133	0.0020134	Cp4.1LG09g00110	185.86	-1.06	8.33389e-06					Cp4.1LG14g05440	89.439	-1.052	1.94902e-05
				Cp4.1LG06g01600	76.434	-3.822	0.000943152														Cp4.1LG10g04940	45.963	-1	0.00189702	Cp4.1LG12g06210	14.666	1.506	0.00499854						Cp4.1LG16g02500	18.146	1.543	0.0020183	Cp4.1LG02g10270	158.798	-1.052	8.61602e-06					Cp4.1LG12g06040	32.573	-1.648	2.02389e-05
				Cp4.1LG19g10500	11.844	-2.549	0.000969953														Cp4.1LG02g09970	25.443	-1.287	0.00193288	Cp4.1LG18g06590	16.385	1.352	0.00515397						Cp4.1LG02g01600	42.775	1.087	0.00202394	Cp4.1LG02g00090	70.899	-1.741	9.22291e-06					Cp4.1LG15g00570	14.26	-3.104	2.05519e-05
				Cp4.1LG00g08710	12.278	-2.494	0.00104121														Cp4.1LG19g01860	26.578	-1.34	0.00216565	Cp4.1LG04g13920	33.817	1.049	0.005268						Cp4.1LG04g01100	30.359	1.563	0.00203679	Cp4.1LG16g06830	382.014	-1.481	9.60022e-06					Cp4.1LG16g08750	68.176	-1.098	2.21757e-05
				Cp4.1LG04g16150	37.322	-1.591	0.00107816														Cp4.1LG08g05740	9.698	-2.198	0.00229865	Cp4.1LG17g04360	10.649	1.741	0.00535959						Cp4.1LG04g05930	14.671	1.791	0.00204893	Cp4.1LG15g03080	289.435	-1.007	9.69434e-06					Cp4.1LG19g04680	13.261	-3.494	2.35584e-05
				Cp4.1LG11g03900	66.952	-1.239	0.00108986														Cp4.1LG07g00970	42.252	-1.072	0.0023561	Cp4.1LG16g08280	10.164	1.706	0.00554421						Cp4.1LG13g01810	18.817	1.599	0.00209547	Cp4.1LG17g03250	37.46	-1.746	9.73779e-06					Cp4.1LG19g00690	10.647	-4.816	2.41969e-05
				Cp4.1LG05g08790	20.913	-1.822	0.00110803														Cp4.1LG14g06970	31.834	-1.112	0.00238193	Cp4.1LG03g11550	22.83	1.149	0.0055838						Cp4.1LG02g05880	49.77	1.058	0.00211715	Cp4.1LG18g09120	180.285	-1.029	9.94274e-06					Cp4.1LG16g01150	54.515	-1.396	2.51407e-05
				Cp4.1LG04g09300	6.825	-3.542	0.00118693														Cp4.1LG02g14750	10.99	-1.922	0.00241433	Cp4.1LG19g06910	28.295	1.163	0.00563454						Cp4.1LG16g03180	31.4	1.458	0.00214136	Cp4.1LG05g15120	85.772	-1.434	1.00315e-05					Cp4.1LG06g05470	133.642	-4.543	2.5772e-05
				Cp4.1LG09g05540	197.563	-1.028	0.00119064														Cp4.1LG14g08160	25.156	-1.325	0.00249692	Cp4.1LG10g10950	20.916	1.213	0.00569212						Cp4.1LG03g03580	37.59	1.129	0.00216394	Cp4.1LG01g11820	295.19	-1.006	1.08055e-05					Cp4.1LG07g08820	10.984	-4.267	2.69851e-05
				Cp4.1LG02g07870	15.49	-1.691	0.00125567														Cp4.1LG06g02330	26.73	-1.235	0.00257581	Cp4.1LG16g04690	23.243	1.084	0.00570097						Cp4.1LG09g01390	24.51	1.355	0.00218171	Cp4.1LG05g13350	58.59	-1.443	1.11792e-05					Cp4.1LG08g12370	39.822	-1.446	2.92828e-05
				Cp4.1LG11g00470	178.371	-1.034	0.00126319														Cp4.1LG04g10890	1353.54	-1.333	0.00257841	Cp4.1LG09g03790	14.194	1.435	0.00582146						Cp4.1LG01g09230	52.386	1.184	0.0021877	Cp4.1LG08g06700	1211	-1.016	1.12216e-05					Cp4.1LG12g07540	23.127	-1.905	3.20671e-05
				Cp4.1LG18g07920	21.794	-2.17	0.00126763														Cp4.1LG20g07480	9.636	-2.229	0.00261242	Cp4.1LG04g13800	10.256	1.748	0.00585897						Cp4.1LG20g05470	45.712	1.14	0.00220883	Cp4.1LG19g00570	677.31	-1.02	1.12033e-05					Cp4.1LG18g08900	45.941	-1.385	3.20489e-05
				Cp4.1LG04g10440	37.605	-1.599	0.00127575														Cp4.1LG03g15640	22.15	-1.401	0.00279049	Cp4.1LG03g01110	11.498	1.551	0.00599526						Cp4.1LG18g07120	28.043	1.512	0.00227906	Cp4.1LG06g01630	168.856	-1.615	1.16024e-05					Cp4.1LG08g00890	30.011	-5.161	3.22211e-05
				Cp4.1LG10g09790	16.104	-1.936	0.0012954														Cp4.1LG12g00770	28.904	-1.135	0.00279671	Cp4.1LG00g00070	15.628	1.42	0.00601343						Cp4.1LG11g00340	67.492	1.058	0.00228586	Cp4.1LG03g09370	172.556	-1.32	1.16714e-05					Cp4.1LG19g09310	716.232	-3.238	3.31841e-05
				Cp4.1LG20g07220	14.31	-2.122	0.00129868														Cp4.1LG13g06530	23.058	-1.412	0.00283908	Cp4.1LG18g08630	12.857	1.56	0.00610793						Cp4.1LG12g04310	21.676	1.705	0.00230259	Cp4.1LG13g05850	63.287	-1.355	1.16999e-05					Cp4.1LG03g03030	10.291	-3.732	3.5863e-05
				Cp4.1LG01g18010	37.436	-1.34	0.00135884														Cp4.1LG07g10770	22.13	-1.338	0.00287164	Cp4.1LG11g05290	16.927	1.265	0.00637768						Cp4.1LG09g07430	25.353	1.692	0.00231161	Cp4.1LG14g06910	544.733	-1.013	1.16543e-05					Cp4.1LG14g03420	8.282	-5.398	3.8653e-05
				Cp4.1LG16g04110	45.697	-1.61	0.00143833														Cp4.1LG11g02600	27.426	-1.415	0.00289378	Cp4.1LG02g14270	360.19	1.683	0.0065299						Cp4.1LG08g10690	35.867	1.147	0.00232238	Cp4.1LG19g01810	171.243	-1.121	1.20722e-05					Cp4.1LG09g11640	17.56	-2.187	4.40195e-05
				Cp4.1LG02g02690	32.104	-1.198	0.00148578														Cp4.1LG14g04460	29.734	-1.15	0.0029458	Cp4.1LG18g00860	17.686	1.282	0.00699796						Cp4.1LG19g00610	45.845	1.292	0.00232895	Cp4.1LG03g18310	87.167	-1.623	1.22725e-05					Cp4.1LG04g08930	62.393	-1.453	4.45221e-05
				Cp4.1LG12g06090	33.57	-1.165	0.00147382														Cp4.1LG02g09320	37.416	-1.074	0.00301134	Cp4.1LG15g07890	18.358	1.211	0.00725539						Cp4.1LG14g00320	169.474	1.072	0.00236386	Cp4.1LG12g03400	133.395	-1.352	1.23026e-05					Cp4.1LG01g09100	57.361	-1.287	4.51186e-05
				Cp4.1LG20g01350	29.18	-1.59	0.00148296														Cp4.1LG03g05250	18.217	-1.843	0.00320426										Cp4.1LG03g14070	29.421	1.428	0.00237339	Cp4.1LG03g02400	251.866	-1.104	1.28189e-05					Cp4.1LG18g08250	24.449	-2.113	4.61535e-05
				Cp4.1LG13g07550	10.021	-2.517	0.00149641														Cp4.1LG08g06740	14.293	-1.762	0.00323955										Cp4.1LG09g04190	13.93	1.942	0.00237323	Cp4.1LG14g03520	212.565	-1.026	1.32405e-05					Cp4.1LG19g08290	58.684	-1.236	5.11431e-05
				Cp4.1LG09g10480	19.937	-1.557	0.00154037														Cp4.1LG18g08420	31.819	-1.169	0.00331346										Cp4.1LG03g15690	33.991	1.21	0.00241798	Cp4.1LG01g05550	268.173	-1.06	1.33288e-05					Cp4.1LG03g15190	62.535	-1.476	5.21547e-05
				Cp4.1LG02g14610	20.329	-1.873	0.00155142														Cp4.1LG03g00920	26.774	-1.151	0.00332216										Cp4.1LG19g08770	79.047	1.026	0.00248168	Cp4.1LG11g02910	163.943	-1.014	1.34374e-05					Cp4.1LG04g08250	30.326	-1.523	5.24724e-05
				Cp4.1LG01g09100	107.993	-1.224	0.00160004														Cp4.1LG01g07500	12.539	-1.701	0.0036881										Cp4.1LG02g06850	28.417	1.254	0.00252711	Cp4.1LG18g08750	283.465	-1	1.39196e-05					Cp4.1LG14g08790	15.517	-6.313	5.6447e-05
				Cp4.1LG19g04440	174.006	-1.041	0.00160012														Cp4.1LG20g00290	8.299	-2.398	0.00391845										Cp4.1LG18g03150	57.492	1.011	0.00253827	Cp4.1LG02g08710	88.332	-1.319	1.43465e-05					Cp4.1LG02g08350	10.269	-3.419	6.30353e-05
				Cp4.1LG20g01340	52.008	-1.006	0.00162406														Cp4.1LG19g11890	45.42	-1.089	0.00397899										Cp4.1LG19g05650	43.803	1.062	0.00265543	Cp4.1LG04g02700	203.136	-1.215	1.43712e-05					Cp4.1LG06g07910	28.634	-1.793	6.37827e-05
				Cp4.1LG19g09080	13.568	-1.87	0.00163286														Cp4.1LG19g11390	20.924	-1.324	0.00411157										Cp4.1LG05g00870	43.198	1.368	0.00272681	Cp4.1LG14g05110	67.454	-2.089	1.59026e-05					Cp4.1LG10g05640	8.779	-5.47	7.18941e-05
				Cp4.1LG10g11380	21.035	-1.603	0.00164174														Cp4.1LG01g21560	33.7	-1.097	0.00416751										Cp4.1LG13g09630	30.908	1.196	0.00272475	Cp4.1LG01g17850	139.551	-1.31	1.6789e-05					Cp4.1LG15g07330	23.949	-1.955	7.54433e-05
				Cp4.1LG11g04400	20.066	-1.843	0.00169858														Cp4.1LG15g02820	27.173	-1.144	0.0043998										Cp4.1LG04g13670	46.579	1.004	0.00274838	Cp4.1LG03g12970	184.063	-1.551	1.72783e-05					Cp4.1LG17g08300	925.258	-1.641	7.69719e-05
				Cp4.1LG03g02760	32.472	-1.624	0.0017086														Cp4.1LG02g06890	26.178	-1.147	0.00470251										Cp4.1LG06g03250	11.779	2.01	0.00279203	Cp4.1LG05g12850	267.886	-1.364	1.7636e-05					Cp4.1LG10g12400	45.033	-1.349	7.86889e-05
				Cp4.1LG15g06270	44.784	-1.057	0.00173092														Cp4.1LG08g10470	25.29	-1.493	0.00527588										Cp4.1LG02g10320	13.608	1.948	0.00284287	Cp4.1LG09g00910	10.559	-5.067	1.76819e-05					Cp4.1LG11g08430	60.444	-1.15	8.20651e-05
				Cp4.1LG11g09390	10.456	-2.207	0.00173907														Cp4.1LG05g10860	26.955	-1.122	0.00528261										Cp4.1LG02g05340	32.958	1.141	0.00289022	Cp4.1LG09g06420	29.085	-1.965	1.77879e-05					Cp4.1LG01g15720	26.946	-1.576	8.27389e-05
				Cp4.1LG03g18400	43.324	-1.463	0.0017596														Cp4.1LG18g02240	8.56	-2.079	0.00533159										Cp4.1LG11g00070	45.161	1.316	0.00295421	Cp4.1LG02g09280	32.872	-1.993	1.79345e-05					Cp4.1LG00g04020	43.174	-1.246	8.62426e-05
				Cp4.1LG01g05930	12.92	-1.913	0.00180241														Cp4.1LG02g09280	29.669	-1.176	0.00534887										Cp4.1LG01g22550	218.292	1.037	0.00298197	Cp4.1LG04g12900	189.477	-1.325	1.86554e-05					Cp4.1LG03g03100	30.331	-1.526	8.67533e-05
				Cp4.1LG06g05360	14.529	-1.791	0.00206951														Cp4.1LG05g12040	24.407	-1.203	0.00541309										Cp4.1LG10g06900	31.36	1.245	0.00298776	Cp4.1LG06g00240	78.513	-1.309	1.90814e-05					Cp4.1LG09g02270	24.026	-1.7	8.86276e-05
				Cp4.1LG01g06840	38.407	-1.351	0.00231407																											Cp4.1LG12g10900	27.048	1.33	0.00298421	Cp4.1LG12g01720	54.199	-4.248	1.98e-05					Cp4.1LG12g11400	41.703	-1.334	8.91139e-05
				Cp4.1LG01g23660	27.878	-1.325	0.00230574																											Cp4.1LG14g10470	16.497	1.639	0.00300966	Cp4.1LG10g07680	113.844	-1.071	2.10012e-05					Cp4.1LG06g01430	61.658	-1.168	9.23607e-05
				Cp4.1LG03g08150	40.442	-1.163	0.00230829																											Cp4.1LG08g06670	8.216	2.457	0.00302529	Cp4.1LG04g06200	149.155	-1.096	2.12635e-05					Cp4.1LG01g09070	59.605	-1.334	0.000100809
				Cp4.1LG19g02460	22.177	-1.458	0.00231586																											Cp4.1LG15g08300	43.218	1.05	0.00304248	Cp4.1LG18g08820	19.676	-2.316	2.12199e-05					Cp4.1LG04g09050	17.352	-2.561	0.000101228
																																		Cp4.1LG19g06910	36.885	1.195	0.00303981	Cp4.1LG20g03810	19.317	-2.564	2.16587e-05					Cp4.1LG14g05230	9.732	-3.668	0.000105531
																																		Cp4.1LG02g14020	12.542	2.113	0.00305837	Cp4.1LG07g09320	124.213	-1.218	2.30248e-05					Cp4.1LG16g01110	1263.24	-1.652	0.000107624
																																		Cp4.1LG08g01310	55.845	1.01	0.00310628	Cp4.1LG09g08800	216.077	-1.092	2.3389e-05					Cp4.1LG13g11250	23.428	-1.82	0.000110129
																																		Cp4.1LG11g07730	11.937	1.898	0.00311357	Cp4.1LG14g08490	465.06	-1.155	2.44376e-05					Cp4.1LG15g00640	22.773	-4.993	0.000109926
																																		Cp4.1LG11g01570	6.427	2.99	0.00320544	Cp4.1LG03g07190	24.954	-2.647	2.47136e-05					Cp4.1LG06g08240	49.65	-1.554	0.000113139
																																		Cp4.1LG15g05450	34.327	1.255	0.00329604	Cp4.1LG00g02760	176.751	-1.131	2.48971e-05					Cp4.1LG03g14930	30.803	-3.829	0.000121478
																																		Cp4.1LG11g01080	45.824	1.028	0.00333206	Cp4.1LG09g04930	49.688	-1.443	2.48583e-05					Cp4.1LG13g03450	49.626	-1.187	0.000121624
																																		Cp4.1LG17g11140	16.999	1.629	0.00336737	Cp4.1LG00g00010	79.53	-1.337	2.63701e-05					Cp4.1LG15g08240	18.22	-1.941	0.000121642
																																		Cp4.1LG15g03780	56.176	1.02	0.00340266	Cp4.1LG19g09310	335.343	-3.935	2.75584e-05					Cp4.1LG03g02800	67.822	-1.091	0.000124705
																																		Cp4.1LG04g03510	41.357	1.015	0.00347129	Cp4.1LG08g08370	388.098	-1.088	2.80961e-05					Cp4.1LG00g00830	34.895	-5.357	0.00012497
																																		Cp4.1LG01g18090	7.047	2.508	0.00364943	Cp4.1LG15g06970	61.816	-1.456	2.79996e-05					Cp4.1LG15g08750	30.695	-1.421	0.000127978
																																		Cp4.1LG09g09520	31.275	1.458	0.0037683	Cp4.1LG12g01120	103.481	-1.091	2.83014e-05					Cp4.1LG13g04500	16.589	-2.186	0.00013659
																																		Cp4.1LG19g03650	10.739	1.944	0.00377762	Cp4.1LG14g00050	140.261	-1.106	2.82333e-05					Cp4.1LG13g04580	27.261	-1.83	0.00013773
																																		Cp4.1LG11g01160	13.9	1.761	0.00379232	Cp4.1LG07g08750	503.829	-1.08	2.98173e-05					Cp4.1LG08g09610	8.447	-3.867	0.000143548
																																		Cp4.1LG05g15360	57.675	1.005	0.00384289	Cp4.1LG20g06820	257.508	-1.219	2.98024e-05					Cp4.1LG10g02060	50.096	-1.106	0.000150284
																																		Cp4.1LG01g02440	51.862	1.242	0.00385191	Cp4.1LG02g05840	9.672	-4.383	3.1411e-05					Cp4.1LG09g00190	8.585	-3.49	0.000151342
																																		Cp4.1LG02g02230	40.123	1.026	0.00392142	Cp4.1LG04g15360	241.371	-1.202	3.20121e-05					Cp4.1LG12g07350	63.512	-1.008	0.000153499
																																		Cp4.1LG02g07880	58.79	1.005	0.00402576	Cp4.1LG18g06030	17.973	-2.255	3.23129e-05					Cp4.1LG06g00050	4.41	-5.469	0.000155086
																																		Cp4.1LG04g16240	17.346	1.521	0.00410475	Cp4.1LG01g13650	141.089	-1.408	3.27136e-05					Cp4.1LG02g16780	29.903	-1.622	0.000167726
																																		Cp4.1LG09g05910	57.25	1.223	0.00422961	Cp4.1LG20g06290	101.573	-1.152	3.53317e-05					Cp4.1LG03g00100	17.023	-4.539	0.000171802
																																		Cp4.1LG13g04310	43.24	1.366	0.00422806	Cp4.1LG19g00090	225.5	-1.052	3.58574e-05					Cp4.1LG01g03530	99.876	-2.398	0.000173632
																																		Cp4.1LG02g05690	48.682	1.016	0.00424304	Cp4.1LG03g13090	193.747	-1.357	3.66025e-05					Cp4.1LG15g03460	45.273	-1.178	0.00017451
																																		Cp4.1LG01g11260	16.744	1.508	0.00427618	Cp4.1LG05g01760	51.403	-1.456	3.67349e-05					Cp4.1LG10g09170	9.297	-2.971	0.000187126
																																		Cp4.1LG11g12020	35.705	1.158	0.00431019	Cp4.1LG13g03570	148.52	-1.077	3.76434e-05					Cp4.1LG10g00580	13.772	-2.235	0.000192845
																																		Cp4.1LG12g08090	27.478	1.271	0.00430508	Cp4.1LG04g03690	640.231	-1.08	3.87412e-05					Cp4.1LG01g04520	8.925	-3.19	0.000197213
																																		Cp4.1LG05g01050	25.325	1.592	0.00433608	Cp4.1LG20g00360	74.072	-1.337	3.87749e-05					Cp4.1LG09g01740	18.121	-4.917	0.000199248
																																		Cp4.1LG09g10440	38.51	1.34	0.0043779	Cp4.1LG16g07960	115.385	-1.524	4.09417e-05					Cp4.1LG02g12490	32.793	-1.652	0.000201204
																																		Cp4.1LG13g02640	21.946	1.409	0.00438985	Cp4.1LG03g10120	23.499	-2.883	4.1579e-05					Cp4.1LG11g08870	14.918	-2.268	0.000213748
																																		Cp4.1LG18g07560	25.552	1.235	0.0043941	Cp4.1LG13g02850	21.033	-2.475	4.1748e-05					Cp4.1LG17g11050	21.655	-1.79	0.000218795
																																		Cp4.1LG01g19460	22.32	1.289	0.00447086	Cp4.1LG15g09020	224.684	-1.032	4.27376e-05					Cp4.1LG05g06570	9.542	-2.969	0.000228769
																																		Cp4.1LG16g04900	8.858	2.153	0.00458537	Cp4.1LG16g05510	30.72	-1.948	4.33432e-05					Cp4.1LG18g03810	56.924	-1.234	0.000231414
																																		Cp4.1LG02g13760	7.528	2.732	0.0045919	Cp4.1LG14g04650	14.717	-2.628	4.36421e-05					Cp4.1LG10g04900	25.602	-1.794	0.000244604
																																		Cp4.1LG02g13470	40.039	1.008	0.00466482	Cp4.1LG04g08960	760.764	-1.325	4.38277e-05					Cp4.1LG07g05870	26.655	-1.521	0.000245516
																																		Cp4.1LG17g10070	9.85	2.039	0.00469132	Cp4.1LG14g03250	16.111	-2.335	4.59002e-05					Cp4.1LG19g08030	4.422	-5.495	0.00024721
																																		Cp4.1LG01g00750	8.747	2.109	0.00477531	Cp4.1LG19g07700	10.813	-3.444	4.58841e-05					Cp4.1LG20g01540	14.071	-2.339	0.000247614
																																		Cp4.1LG02g07170	22.875	1.321	0.00483957	Cp4.1LG20g04950	133.973	-1.051	4.61956e-05					Cp4.1LG04g07970	32.235	-3.143	0.000248639
																																		Cp4.1LG09g04250	28.934	1.135	0.00493296	Cp4.1LG17g08890	51.018	-1.464	4.88068e-05					Cp4.1LG12g10240	18.814	-1.852	0.000256714
																																		Cp4.1LG12g06110	39.781	1.157	0.00496852	Cp4.1LG04g04550	188.367	-1.605	4.94915e-05					Cp4.1LG19g03220	6.114	-4.943	0.000257917
																																		Cp4.1LG13g00540	10.117	2.101	0.0049584	Cp4.1LG20g08880	19.945	-2.146	4.9386e-05					Cp4.1LG05g09340	6.987	-5.133	0.000258562
																																		Cp4.1LG19g06530	36.024	1.217	0.00502234	Cp4.1LG03g04300	39.705	-1.494	5.03533e-05					Cp4.1LG17g00570	39.616	-1.276	0.000264576
																																		Cp4.1LG19g07930	31.352	1.254	0.00504847	Cp4.1LG01g10230	66.705	-1.65	5.08221e-05					Cp4.1LG20g08880	12.491	-2.375	0.000269901
																																		Cp4.1LG12g04240	16.867	1.568	0.00509567	Cp4.1LG11g04550	13.985	-2.503	5.12727e-05					Cp4.1LG16g09040	12.49	-2.562	0.000273796
																																		Cp4.1LG14g09890	20.824	1.357	0.0051365	Cp4.1LG18g08760	192.953	-1.209	5.16743e-05					Cp4.1LG00g02490	7.537	-3.696	0.000287038
																																		Cp4.1LG03g04870	30.362	1.182	0.00514561	Cp4.1LG09g00780	53.79	-1.471	5.35387e-05					Cp4.1LG01g13610	43.928	-1.417	0.000296214
																																		Cp4.1LG09g06830	12.059	1.805	0.00514582	Cp4.1LG13g09160	35.381	-1.534	5.50113e-05					Cp4.1LG01g18720	53.543	-1.071	0.000301915
																																		Cp4.1LG09g04550	10.801	1.922	0.00529914	Cp4.1LG11g05250	159.377	-1.133	5.58755e-05					Cp4.1LG19g12000	322.866	-2.82	0.000308627
																																		Cp4.1LG10g01510	22.793	1.333	0.0053195	Cp4.1LG14g03330	10.302	-5.145	5.61713e-05					Cp4.1LG09g03940	20.311	-1.788	0.000310087
																																		Cp4.1LG18g00800	10.482	1.888	0.00532446	Cp4.1LG18g02940	35.582	-2.044	5.82418e-05					Cp4.1LG04g03170	6.121	-4.944	0.00033197
																																		Cp4.1LG06g01420	9.418	2.04	0.00535633	Cp4.1LG01g05560	50.325	-1.691	6.25287e-05					Cp4.1LG20g02870	3.726	-5.229	0.000342404
																																		Cp4.1LG08g11350	14.158	1.713	0.00539083	Cp4.1LG07g08210	50.438	-1.385	6.25388e-05					Cp4.1LG02g04980	45.765	-1.101	0.000345986
																																		Cp4.1LG03g00690	56.285	1.084	0.00540178	Cp4.1LG14g01440	100.353	-1.851	6.22613e-05					Cp4.1LG03g00750	8.962	-3.133	0.000350231
																																		Cp4.1LG02g12160	26.647	1.309	0.00548417	Cp4.1LG19g08920	127.022	-1.075	6.20901e-05					Cp4.1LG08g11560	200.625	-1.491	0.000353919
																																		Cp4.1LG11g01490	17.208	1.426	0.00550051	Cp4.1LG10g04940	59.171	-1.318	6.32021e-05					Cp4.1LG01g05930	5.759	-4.856	0.000361428
																																		Cp4.1LG12g07710	13.023	1.658	0.0055079	Cp4.1LG19g00690	12.46	-3.332	6.46245e-05					Cp4.1LG03g06940	27.175	-1.467	0.000369367
																																		Cp4.1LG00g02480	13.321	1.63	0.00561508	Cp4.1LG15g02570	480.884	-1.004	6.50813e-05					Cp4.1LG02g10380	34.086	-1.508	0.000385167
																																		Cp4.1LG09g11340	26.174	1.288	0.00570778	Cp4.1LG17g03860	8.641	-4.759	7.0886e-05					Cp4.1LG06g08770	26.047	-1.466	0.000397408
																																		Cp4.1LG01g10290	7.317	2.695	0.00578059	Cp4.1LG10g10730	102.207	-1.156	7.10817e-05					Cp4.1LG00g11520	55.278	-1.035	0.000401617
																																		Cp4.1LG09g09140	46.125	1.039	0.00580095	Cp4.1LG04g03860	340.411	-2.869	7.21959e-05					Cp4.1LG11g01270	30.098	-1.687	0.000402833
																																		Cp4.1LG02g00250	23.145	1.407	0.00582884	Cp4.1LG12g06560	92.977	-1.833	7.21794e-05					Cp4.1LG09g05570	20.909	-1.941	0.000410466
																																		Cp4.1LG01g19200	14.362	1.61	0.00584893	Cp4.1LG10g07720	30.109	-2.097	7.29275e-05					Cp4.1LG15g08640	7.85	-4.505	0.000425332
																																		Cp4.1LG15g01170	43.723	1.011	0.00584534	Cp4.1LG10g11290	55.356	-1.275	7.48601e-05					Cp4.1LG08g06330	40.981	-1.146	0.000431833
																																		Cp4.1LG11g03840	10.237	1.975	0.00601096	Cp4.1LG01g13380	9.875	-3.072	7.57007e-05					Cp4.1LG03g15350	34.57	-1.249	0.00043276
																																		Cp4.1LG05g00240	36.31	1.405	0.00605508	Cp4.1LG09g06720	114.354	-1.016	7.72019e-05					Cp4.1LG02g15850	53.152	-1.005	0.000453239
																																		Cp4.1LG09g09490	10.99	1.86	0.0061467	Cp4.1LG20g00380	69.992	-1.283	7.99331e-05					Cp4.1LG03g04300	31.964	-1.329	0.000455057
																																		Cp4.1LG12g01380	7.982	2.308	0.00614948	Cp4.1LG03g13690	35.772	-1.828	8.25345e-05					Cp4.1LG14g09450	1749.95	-1.164	0.000464783
																																		Cp4.1LG08g09290	14.14	1.615	0.00618621	Cp4.1LG13g08210	163.181	-1.181	8.84861e-05					Cp4.1LG12g08920	7.653	-3.315	0.000465846
																																		Cp4.1LG02g06580	7.61	2.259	0.00624726	Cp4.1LG14g08790	12.065	-3.067	9.14932e-05					Cp4.1LG19g04440	57.146	-1.048	0.000466534
																																						Cp4.1LG11g03200	10.383	-3.962	9.23975e-05					Cp4.1LG17g05520	22.397	-3.336	0.000507595
																																						Cp4.1LG12g07880	104.545	-1.196	9.23127e-05					Cp4.1LG03g10080	14.359	-2.218	0.000511299
																																						Cp4.1LG17g06180	7.883	-4.629	0.000100534					Cp4.1LG05g15530	8.349	-2.873	0.000519256
																																						Cp4.1LG07g05940	60.369	-1.394	0.000102454					Cp4.1LG06g01400	33.1	-1.297	0.000524176
																																						Cp4.1LG20g07630	137.074	-1.189	0.000105205					Cp4.1LG00g07340	72.564	-2.185	0.000534678
																																						Cp4.1LG20g07940	11.816	-2.685	0.000105446					Cp4.1LG11g03900	41.168	-1.194	0.000560759
																																						Cp4.1LG06g04370	75.446	-1.266	0.00010652					Cp4.1LG03g16740	7.893	-3.336	0.000568624
																																						Cp4.1LG05g08390	199.553	-1.188	0.000107209					Cp4.1LG02g06280	39.377	-1.215	0.000572792
																																						Cp4.1LG08g08680	43.446	-1.433	0.000108701					Cp4.1LG18g08820	34.786	-1.371	0.000590315
																																						Cp4.1LG13g05400	272.621	-1.107	0.000109387					Cp4.1LG19g08380	12.62	-2.342	0.000593406
																																						Cp4.1LG04g02130	293.434	-1.033	0.000109701					Cp4.1LG03g15880	31.468	-1.277	0.000610498
																																						Cp4.1LG02g07860	116.163	-1.026	0.000111759					Cp4.1LG04g08430	9.106	-2.718	0.000612782
																																						Cp4.1LG07g08150	188.074	-1.095	0.000114903					Cp4.1LG12g01450	30.066	-1.297	0.000634373
																																						Cp4.1LG01g03490	79.426	-1.103	0.00011683					Cp4.1LG03g05170	38.48	-1.196	0.000641874
																																						Cp4.1LG13g04550	245.295	-1.302	0.000120523					Cp4.1LG12g01060	55.353	-1.06	0.000645301
																																						Cp4.1LG14g03320	61.035	-3.998	0.000126492					Cp4.1LG04g02810	20.294	-1.725	0.00065428
																																						Cp4.1LG01g21320	35.359	-1.583	0.00012714					Cp4.1LG16g05640	7.402	-3.194	0.00067993
																																						Cp4.1LG01g14040	105.49	-1.065	0.000129292					Cp4.1LG03g18010	29.074	-1.381	0.000697975
																																						Cp4.1LG03g12550	64.097	-1.246	0.000130568					Cp4.1LG08g02900	12.882	-2.05	0.000700493
																																						Cp4.1LG19g04680	8.752	-3.716	0.000133579					Cp4.1LG19g07980	8.953	-2.679	0.000705607
																																						Cp4.1LG16g02910	74.106	-1.172	0.000143273					Cp4.1LG04g02340	12.621	-2.805	0.000753014
																																						Cp4.1LG15g01280	16.195	-2.524	0.000144098					Cp4.1LG09g11380	7.153	-3.553	0.000770943
																																						Cp4.1LG17g04170	72.956	-1.278	0.000147616					Cp4.1LG04g03120	10.905	-2.582	0.000773864
																																						Cp4.1LG12g09170	61.186	-1.189	0.000148525					Cp4.1LG18g02810	18.242	-1.66	0.000787673
																																						Cp4.1LG05g11290	169.804	-1.052	0.000149575					Cp4.1LG12g08670	53.104	-1.01	0.000854697
																																						Cp4.1LG16g08600	7.807	-3.627	0.00014996					Cp4.1LG20g01140	3.572	-5.169	0.000897333
																																						Cp4.1LG19g05100	25.482	-1.671	0.000153022					Cp4.1LG03g10640	8.117	-3.05	0.000906841
																																						Cp4.1LG15g04340	10.484	-3.217	0.000156743					Cp4.1LG13g05690	32.427	-1.294	0.000917418
																																						Cp4.1LG20g06050	41.655	-1.358	0.000161299					Cp4.1LG05g06280	27.204	-1.386	0.000929038
																																						Cp4.1LG08g00450	143.985	-1.034	0.000163245					Cp4.1LG18g04000	17.932	-1.716	0.000944607
																																						Cp4.1LG14g04460	37.955	-1.382	0.000167049					Cp4.1LG04g06630	51.261	-1.024	0.000972617
																																						Cp4.1LG14g06270	93.211	-1.011	0.00016743					Cp4.1LG00g11380	21.355	-3.169	0.000976565
																																						Cp4.1LG07g10770	16.335	-2.076	0.00016891					Cp4.1LG04g06070	7.837	-3.727	0.000981063
																																						Cp4.1LG00g00040	87.544	-1.078	0.000169569					Cp4.1LG01g05130	29.445	-1.564	0.000991279
																																						Cp4.1LG01g20310	123.434	-1.081	0.000169502					Cp4.1LG12g05930	18.306	-1.733	0.000989116
																																						Cp4.1LG18g00560	90.996	-1.012	0.000171807					Cp4.1LG17g03160	16.107	-1.727	0.00100056
																																						Cp4.1LG01g05850	70.086	-1.179	0.000175546					Cp4.1LG02g05350	32.482	-1.209	0.00102902
																																						Cp4.1LG04g06860	462.949	-1.035	0.000176331					Cp4.1LG08g07820	13.751	-2.181	0.00103742
																																						Cp4.1LG09g05540	92.803	-1.026	0.000176548					Cp4.1LG16g08990	7.378	-3.184	0.00106655
																																						Cp4.1LG09g10380	47.631	-1.295	0.00017606					Cp4.1LG20g00290	5.101	-4.652	0.00112176
																																						Cp4.1LG14g05330	34.231	-1.43	0.000177346					Cp4.1LG02g16430	5.37	-4.754	0.00112767
																																						Cp4.1LG00g02380	619.002	-1.168	0.000180315					Cp4.1LG13g06620	7.771	-3.75	0.00115376
																																						Cp4.1LG16g00340	6.184	-5.249	0.000191816					Cp4.1LG08g12260	12.861	-2.291	0.00115694
																																						Cp4.1LG13g04300	18.409	-1.961	0.000196037					Cp4.1LG16g03340	8.992	-2.794	0.00116103
																																						Cp4.1LG18g08580	234.934	-1.271	0.000198835					Cp4.1LG05g12840	73.513	-1.007	0.00117599
																																						Cp4.1LG16g06490	90.105	-1.282	0.000202694					Cp4.1LG19g07260	7.144	-4.326	0.00119541
																																						Cp4.1LG06g00200	56.12	-1.661	0.00020357					Cp4.1LG07g04290	45.834	-1.072	0.0012058
																																						Cp4.1LG19g02870	48.841	-1.251	0.000205984					Cp4.1LG16g05160	40.056	-1.1	0.00122114
																																						Cp4.1LG13g11250	20.106	-2.276	0.000214493					Cp4.1LG20g07100	33.228	-1.231	0.00123672
																																						Cp4.1LG05g07150	92.426	-1.001	0.000223764					Cp4.1LG01g12880	45.719	-1.078	0.00124537
																																						Cp4.1LG08g02470	28.522	-1.588	0.000224956					Cp4.1LG03g17340	30.468	-1.297	0.00126681
																																						Cp4.1LG18g01650	57.639	-1.321	0.000227823					Cp4.1LG06g00130	4.608	-4.519	0.00131121
																																						Cp4.1LG04g03950	20.223	-1.859	0.000229524					Cp4.1LG12g03610	38.237	-1.18	0.00136723
																																						Cp4.1LG17g03160	7.464	-4.023	0.000230431					Cp4.1LG01g16280	40.507	-1.067	0.00139667
																																						Cp4.1LG08g10960	93.231	-5.051	0.000247997					Cp4.1LG09g10480	12.844	-2.01	0.00139788
																																						Cp4.1LG04g00300	59.242	-1.292	0.000254784					Cp4.1LG18g03440	16.715	-1.658	0.00141296
																																						Cp4.1LG12g10990	9.783	-3.132	0.000261823					Cp4.1LG12g09440	21.394	-1.432	0.00147179
																																						Cp4.1LG19g03150	31.405	-1.477	0.000270662					Cp4.1LG18g06250	27.957	-1.561	0.00147498
																																						Cp4.1LG06g08300	53.539	-1.218	0.000273472					Cp4.1LG03g10110	4.63	-4.504	0.00147738
																																						Cp4.1LG08g03250	82.421	-1.194	0.000284723					Cp4.1LG11g00150	59.688	-1.1	0.00149305
																																						Cp4.1LG13g11140	34.137	-1.59	0.000284503					Cp4.1LG16g02390	14.189	-1.878	0.00150085
																																						Cp4.1LG15g02090	30.073	-1.609	0.000283901					Cp4.1LG20g02030	16.622	-1.845	0.00155618
																																						Cp4.1LG01g25160	10.824	-2.701	0.000286628					Cp4.1LG03g12230	12.766	-1.894	0.00155828
																																						Cp4.1LG09g05250	45.728	-1.707	0.000289103					Cp4.1LG02g14750	13.881	-1.752	0.00158492
																																						Cp4.1LG06g07680	97.807	-1.154	0.000290447					Cp4.1LG20g03810	22.817	-1.494	0.00159766
																																						Cp4.1LG15g02400	92.772	-1.111	0.000305056					Cp4.1LG18g04050	4.566	-4.498	0.00163773
																																						Cp4.1LG06g06890	14.285	-2.508	0.000306722					Cp4.1LG20g04280	75.447	-2.329	0.00164891
																																						Cp4.1LG08g03290	46.503	-1.273	0.000313223					Cp4.1LG10g09990	19.897	-1.5	0.00165103
																																						Cp4.1LG08g07280	23.624	-2.109	0.00031656					Cp4.1LG18g08810	4.716	-4.537	0.00168444
																																						Cp4.1LG19g11390	18.802	-1.982	0.000318458					Cp4.1LG13g05720	7.392	-2.618	0.00172822
																																						Cp4.1LG09g06660	16.289	-2.043	0.000329039					Cp4.1LG06g09060	5.917	-3.333	0.00173929
																																						Cp4.1LG03g15880	33.245	-1.64	0.000331439					Cp4.1LG08g06930	16.273	-1.633	0.00174657
																																						Cp4.1LG10g09370	41.626	-1.772	0.000342455					Cp4.1LG06g02250	7.678	-2.661	0.0017747
																																						Cp4.1LG09g01250	60.848	-1.133	0.000346282					Cp4.1LG05g07350	15.662	-1.664	0.00178284
																																						Cp4.1LG19g02050	114.47	-1.235	0.000349386					Cp4.1LG18g03280	45.336	-1.072	0.0017861
																																						Cp4.1LG05g15380	53.591	-1.127	0.000359132					Cp4.1LG15g03980	15.153	-1.763	0.00179043
																																						Cp4.1LG01g13740	8.08	-3.036	0.000359601					Cp4.1LG14g04650	38.267	-3.232	0.00180461
																																						Cp4.1LG04g03120	19.482	-1.727	0.000364181					Cp4.1LG02g08540	22.449	-1.43	0.00183076
																																						Cp4.1LG13g00890	72.585	-1.264	0.000369349					Cp4.1LG18g03410	9.851	-2.455	0.00184098
																																						Cp4.1LG11g02600	49.195	-1.549	0.000370534					Cp4.1LG11g02460	45.581	-1.033	0.00187166
																																						Cp4.1LG02g02980	405.056	-1.064	0.000384379					Cp4.1LG01g23690	23.589	-1.387	0.00192209
																																						Cp4.1LG03g17740	107.24	-1.062	0.000393033					Cp4.1LG01g01410	31.236	-1.178	0.00192716
																																						Cp4.1LG03g12450	25.568	-1.511	0.00040442					Cp4.1LG04g10300	39.222	-1.114	0.0019541
																																						Cp4.1LG08g08690	903.252	-1.04	0.000418187					Cp4.1LG07g00150	9.507	-2.16	0.00195005
																																						Cp4.1LG19g12000	335.112	-2.941	0.000416759					Cp4.1LG03g09370	162.436	-1.633	0.00195898
																																						Cp4.1LG01g05640	64.521	-1.076	0.000442146					Cp4.1LG05g05190	7.563	-2.795	0.00199711
																																						Cp4.1LG10g07170	15.995	-2.2	0.000444402					Cp4.1LG01g17940	20.643	-3.336	0.00201956
																																						Cp4.1LG02g01190	65.757	-1.158	0.000451529					Cp4.1LG15g07530	24.577	-1.278	0.00202257
																																						Cp4.1LG13g09410	9.269	-2.784	0.000459423					Cp4.1LG03g18240	18.191	-1.692	0.00205684
																																						Cp4.1LG11g07410	175.246	-1.031	0.000464881					Cp4.1LG10g11630	4.252	-4.378	0.00218209
																																						Cp4.1LG18g07270	44.114	-1.261	0.000465644					Cp4.1LG20g04550	14.569	-1.673	0.00218256
																																						Cp4.1LG08g08140	88.542	-1.352	0.000480194					Cp4.1LG03g09910	11.001	-2.127	0.00220733
																																						Cp4.1LG15g08090	7.973	-3.023	0.000498802					Cp4.1LG15g00220	17.061	-1.661	0.00220531
																																						Cp4.1LG15g05060	16.093	-1.941	0.000500094					Cp4.1LG08g05270	9.555	-2.191	0.00225025
																																						Cp4.1LG10g11230	58.597	-1.235	0.000508961					Cp4.1LG10g03890	7.172	-3.03	0.00228165
																																						Cp4.1LG12g06040	37.53	-1.406	0.000508977					Cp4.1LG01g05720	5.442	-3.846	0.00230602
																																						Cp4.1LG03g14930	13.055	-2.427	0.000527839					Cp4.1LG02g14400	40.015	-1.079	0.0023251
																																						Cp4.1LG13g08730	16.452	-2.362	0.000543215					Cp4.1LG03g02770	7.829	-2.495	0.00238944
																																						Cp4.1LG08g01490	61.281	-1.41	0.00054527					Cp4.1LG03g12930	23.869	-1.261	0.00245086
																																						Cp4.1LG10g00440	55.078	-1.087	0.000564319					Cp4.1LG08g05760	10.744	-2.062	0.00247781
																																						Cp4.1LG04g00130	48.042	-1.131	0.000565981					Cp4.1LG05g00810	75.093	-3.772	0.00251916
																																						Cp4.1LG18g02080	66.447	-1.441	0.000570106					Cp4.1LG11g02890	39.8	-1.262	0.00254835
																																						Cp4.1LG09g05270	22.884	-1.632	0.00057793					Cp4.1LG18g02950	6.298	-3.334	0.00256512
																																						Cp4.1LG00g00200	48.247	-1.257	0.000585462					Cp4.1LG05g15450	36.548	-1.004	0.0025964
																																						Cp4.1LG13g07330	66.565	-1.053	0.000584656					Cp4.1LG17g04360	8.514	-2.317	0.00262046
																																						Cp4.1LG07g06260	11.275	-2.464	0.000604109					Cp4.1LG04g07100	23.354	-1.295	0.00262323
																																						Cp4.1LG20g02030	41.616	-1.289	0.000620286					Cp4.1LG20g03690	18.642	-1.561	0.00265272
																																						Cp4.1LG10g05170	169.973	-1.04	0.00062298					Cp4.1LG19g01650	14.623	-1.661	0.00265779
																																						Cp4.1LG03g07690	9.709	-2.811	0.000641241					Cp4.1LG20g08470	7.253	-2.531	0.00271995
																																						Cp4.1LG05g05600	43.49	-1.386	0.000664039					Cp4.1LG19g05230	11.353	-1.862	0.00274188
																																						Cp4.1LG19g04180	154.661	-1.013	0.00068318					Cp4.1LG07g09040	32.76	-1.058	0.00276915
																																						Cp4.1LG10g05320	35.584	-1.395	0.000687175					Cp4.1LG18g01710	9.788	-2.065	0.00279309
																																						Cp4.1LG07g09710	72.994	-1.56	0.000692422					Cp4.1LG01g05920	39.65	-1.056	0.00287116
																																						Cp4.1LG12g06290	12.791	-2.868	0.000698224					Cp4.1LG15g07860	8.157	-2.406	0.00290497
																																						Cp4.1LG02g00440	21.899	-1.563	0.000725267					Cp4.1LG07g03090	19.542	-1.378	0.00292031
																																						Cp4.1LG16g00190	39.864	-1.669	0.00073025					Cp4.1LG01g03950	6.852	-2.757	0.002931
																																						Cp4.1LG03g03290	34.559	-1.53	0.000741538					Cp4.1LG01g05350	13.201	-1.732	0.00297408
																																						Cp4.1LG03g08380	7.537	-2.93	0.000749203					Cp4.1LG13g08470	15.242	-1.654	0.00304717
																																						Cp4.1LG17g02230	75.08	-1.022	0.000752253					Cp4.1LG16g04710	92.849	-2.466	0.00306711
																																						Cp4.1LG03g05150	20.032	-2.238	0.000757472					Cp4.1LG18g06690	26.736	-1.343	0.00307665
																																						Cp4.1LG02g02370	19.519	-1.855	0.000763911					Cp4.1LG09g01080	11.262	-1.824	0.00323668
																																						Cp4.1LG18g08950	117.534	-1.129	0.000769716					Cp4.1LG08g00790	8.556	-2.256	0.00324589
																																						Cp4.1LG14g09040	32.834	-1.508	0.000777916					Cp4.1LG07g01530	6.342	-3.301	0.00325581
																																						Cp4.1LG06g03950	91.391	-1.01	0.000782792					Cp4.1LG01g11260	28.04	-1.125	0.00328598
																																						Cp4.1LG14g09610	55.882	-1.065	0.000781446					Cp4.1LG14g05460	14.474	-1.649	0.00338594
																																						Cp4.1LG04g02250	50.117	-1.318	0.000793807					Cp4.1LG15g07230	12.412	-1.864	0.00345008
																																						Cp4.1LG02g10480	78.641	-1.106	0.000803262					Cp4.1LG03g05230	17.634	-1.423	0.00350862
																																						Cp4.1LG05g14440	19.36	-2.3	0.000811097					Cp4.1LG12g06290	10.938	-1.858	0.00374537
																																						Cp4.1LG08g11660	11.042	-2.356	0.000825418					Cp4.1LG05g00150	296.287	-2.72	0.00393765
																																						Cp4.1LG15g04330	25.116	-1.514	0.00083508					Cp4.1LG11g05350	16.212	-1.47	0.00396046
																																						Cp4.1LG20g07660	60.874	-1.15	0.000860939					Cp4.1LG05g11790	22.786	-1.338	0.00404512
																																						Cp4.1LG17g02190	51.474	-1.154	0.000878445
																																						Cp4.1LG03g13080	31.318	-1.504	0.000903513
																																						Cp4.1LG01g14490	37.94	-1.381	0.000944867
																																						Cp4.1LG12g00050	109.465	-1.065	0.000956511
																																						Cp4.1LG16g02120	16.642	-1.975	0.000960741
																																						Cp4.1LG02g01630	75.507	-1.094	0.000964778
																																						Cp4.1LG19g08800	47.165	-1.089	0.000973786
																																						Cp4.1LG20g03690	21.834	-1.585	0.00097438
																																						Cp4.1LG01g15720	31.251	-1.454	0.000984878
																																						Cp4.1LG20g07040	7.252	-3.37	0.000986417
																																						Cp4.1LG06g08330	45	-1.212	0.000992234
																																						Cp4.1LG13g05920	56.588	-1.136	0.00100294
																																						Cp4.1LG05g05920	32.907	-1.66	0.00101915
																																						Cp4.1LG04g03540	18.853	-1.911	0.00102031
																																						Cp4.1LG07g00710	63.071	-1.052	0.00102356
																																						Cp4.1LG15g07870	16.14	-1.961	0.00102334
																																						Cp4.1LG06g07860	88.51	-1.171	0.00110992
																																						Cp4.1LG09g10290	61.088	-1.147	0.00112692
																																						Cp4.1LG03g03140	37.951	-1.234	0.00115729
																																						Cp4.1LG11g05380	44.287	-1.626	0.0011579
																																						Cp4.1LG04g08540	10.849	-2.268	0.00116001
																																						Cp4.1LG17g02980	10.692	-2.38	0.00119704
																																						Cp4.1LG03g12330	34.485	-1.281	0.00127593
																																						Cp4.1LG06g02880	280.53	-1.03	0.0013301
																																						Cp4.1LG12g06000	84.246	-1.053	0.00135416
																																						Cp4.1LG17g07560	32.23	-1.243	0.00135786
																																						Cp4.1LG10g07060	14.522	-2.227	0.00136596
																																						Cp4.1LG05g06280	33.798	-1.209	0.00136789
																																						Cp4.1LG06g08240	113.672	-1.141	0.00138402
																																						Cp4.1LG02g00980	52.762	-1.249	0.00138693
																																						Cp4.1LG05g15450	30.409	-1.487	0.00139075
																																						Cp4.1LG03g05080	55.925	-1.285	0.00142752
																																						Cp4.1LG03g17360	60.038	-1.264	0.00143549
																																						Cp4.1LG15g01370	8.863	-2.364	0.00143921
																																						Cp4.1LG08g13570	20.733	-1.8	0.00149343
																																						Cp4.1LG09g09900	72.52	-1.325	0.0014953
																																						Cp4.1LG03g18240	9.733	-2.33	0.00153281
																																						Cp4.1LG20g08280	9.327	-2.378	0.00154218
																																						Cp4.1LG10g08710	68.295	-1.016	0.00156592
																																						Cp4.1LG01g20210	55.857	-1.135	0.00157839
																																						Cp4.1LG04g02780	9.991	-2.192	0.00159308
																																						Cp4.1LG20g08870	8.106	-2.506	0.0015987
																																						Cp4.1LG01g11830	21.362	-1.575	0.0017018
																																						Cp4.1LG02g01610	47.941	-1.094	0.00172216
																																						Cp4.1LG06g09210	20.587	-1.524	0.00172314
																																						Cp4.1LG02g00360	31.179	-1.367	0.00178044
																																						Cp4.1LG07g09940	37.563	-1.32	0.00178937
																																						Cp4.1LG20g04280	45.899	-1.448	0.00182562
																																						Cp4.1LG13g05900	93.125	-1.132	0.00188997
																																						Cp4.1LG01g08250	11.273	-2.435	0.00191055
																																						Cp4.1LG07g05870	32.848	-1.213	0.00195084
																																						Cp4.1LG17g01560	41.162	-1.325	0.00195075
																																						Cp4.1LG01g00360	9.233	-2.441	0.00198282
																																						Cp4.1LG08g05620	23.46	-1.41	0.00201403
																																						Cp4.1LG13g01320	134.225	-1.017	0.00203337
																																						Cp4.1LG07g04930	8.194	-2.41	0.0020819
																																						Cp4.1LG10g08290	11.962	-2.007	0.00209771
																																						Cp4.1LG12g07690	49.258	-4.174	0.00214657
																																						Cp4.1LG11g09660	30.801	-1.397	0.00214921
																																						Cp4.1LG13g06390	82.551	-3.918	0.0022007
																																						Cp4.1LG01g14630	22.752	-1.41	0.00222251
																																						Cp4.1LG16g05010	9.853	-2.072	0.0022719
																																						Cp4.1LG08g00560	35.288	-1.132	0.00231018
																																						Cp4.1LG17g04130	53.146	-1.046	0.00242421
																																						Cp4.1LG10g02060	27.958	-1.295	0.00253913
																																						Cp4.1LG04g06980	16.847	-1.61	0.0025895
																																						Cp4.1LG03g08150	14.935	-1.699	0.00261952
																																						Cp4.1LG07g07720	291.587	-1.03	0.00267653
																																						Cp4.1LG19g11680	17.487	-1.781	0.00268182
																																						Cp4.1LG19g08350	25.396	-1.269	0.00274894
																																						Cp4.1LG13g10800	26.746	-1.305	0.00276019
																																						Cp4.1LG19g00130	43.75	-1.139	0.00276797
																																						Cp4.1LG16g03920	33.708	-1.689	0.0028143
																																						Cp4.1LG14g09450	1383.54	-2.411	0.0028537
																																						Cp4.1LG03g12420	71.586	-1.343	0.00287358
																																						Cp4.1LG20g01250	7.933	-2.37	0.00290601
																																						Cp4.1LG16g08810	23.274	-1.458	0.00295882
																																						Cp4.1LG08g05740	11.849	-1.975	0.00303775
																																						Cp4.1LG19g08380	17.311	-1.559	0.00304326
																																						Cp4.1LG19g03070	38.544	-1.334	0.00311991
																																						Cp4.1LG02g17460	7.306	-2.417	0.00314578
																																						Cp4.1LG10g02510	440.283	-1.954	0.00319028
																																						Cp4.1LG01g02630	20.923	-1.416	0.00321091
																																						Cp4.1LG20g00720	44.709	-1.002	0.00321431
																																						Cp4.1LG09g00860	16.944	-1.961	0.00326244
																																						Cp4.1LG04g11340	39.815	-1.072	0.00327133
																																						Cp4.1LG01g20610	17.771	-1.67	0.00327895
																																						Cp4.1LG14g02790	47.116	-1.013	0.00357323
																																						Cp4.1LG07g03950	36.075	-1.154	0.00360972
																																						Cp4.1LG07g04580	16.216	-1.66	0.00361149
																																						Cp4.1LG12g07470	100.207	-1.022	0.00363349
																																						Cp4.1LG14g03810	35.543	-1.219	0.00372303
																																						Cp4.1LG03g15620	39.755	-1.123	0.00374237
																																						Cp4.1LG01g17770	41.247	-1.188	0.00375697
																																						Cp4.1LG20g04700	65.051	-1.054	0.00378073
																																						Cp4.1LG04g07220	9.115	-2.241	0.00381505
																																						Cp4.1LG18g03320	48.014	-1.034	0.0038359
																																						Cp4.1LG05g14670	22.313	-1.576	0.00389485
																																						Cp4.1LG02g14750	18.072	-1.477	0.00391045
																																						Cp4.1LG14g01600	15.695	-1.552	0.00395602
																																						Cp4.1LG05g02290	7.29	-2.425	0.00399239
																																						Cp4.1LG17g01240	50.606	-1.048	0.00402363
																																						Cp4.1LG15g08950	109.235	-1.013	0.00411797
																																						Cp4.1LG03g13270	20.046	-1.448	0.00417532
																																						Cp4.1LG09g06250	25.897	-1.331	0.00431401
																																						Cp4.1LG16g05030	28.523	-1.153	0.00432107
																																						Cp4.1LG04g13390	18.715	-1.489	0.00434538
																																						Cp4.1LG02g02680	45.128	-1.283	0.00439873
																																						Cp4.1LG15g00570	6.193	-3.3	0.00444329
																																						Cp4.1LG03g14180	34.06	-1.147	0.00446821
																																						Cp4.1LG09g10150	23.629	-1.342	0.00453498
																																						Cp4.1LG01g24680	58.313	-1.057	0.00455284
																																						Cp4.1LG08g12260	10.496	-1.972	0.00460162
																																						Cp4.1LG01g10870	26.911	-1.229	0.00466232
																																						Cp4.1LG03g10670	141.427	-1.021	0.00470966
																																						Cp4.1LG10g09520	8.67	-2.206	0.00481348
																																						Cp4.1LG00g10420	39.459	-1.021	0.00487245
																																						Cp4.1LG08g03070	16.426	-1.469	0.00486887
																																						Cp4.1LG08g00820	36.921	-1.019	0.00490651
																																						Cp4.1LG12g07540	14.999	-1.834	0.00496709
																																						Cp4.1LG16g04000	418.257	-1.794	0.00496882
																																						Cp4.1LG04g02170	34.544	-1.284	0.00511126
																																						Cp4.1LG12g09710	30.832	-1.119	0.0052128
																																						Cp4.1LG06g04620	13.427	-1.757	0.00523185
																																						Cp4.1LG04g16360	9.277	-2.033	0.00530715
																																						Cp4.1LG07g08770	15.965	-1.634	0.0053092
																																						Cp4.1LG11g01620	26.319	-1.192	0.00539322
																																						Cp4.1LG16g08840	26.528	-1.624	0.00547054
																																						Cp4.1LG05g09780	44.6	-3.194	0.00553053
																																						Cp4.1LG19g10960	35.427	-1.236	0.00553498
																																						Cp4.1LG12g09200	32.841	-1.246	0.00555286
																																						Cp4.1LG14g04620	17.097	-4.036	0.00561102
																																						Cp4.1LG03g10260	11.214	-2.225	0.00570663
																																						Cp4.1LG01g12370	94.356	-2.533	0.00582516
																																						Cp4.1LG14g07220	33.954	-1.097	0.00585107
																																						Cp4.1LG10g00770	14.932	-1.614	0.00593245
																																						Cp4.1LG19g01360	46.209	-1.073	0.00600153
																																						Cp4.1LG10g07150	35.257	-1.024	0.00600864
																																						Cp4.1LG03g14700	36.562	-1.218	0.00602947
																																						Cp4.1LG02g10280	16.504	-1.518	0.00604789
																																						Cp4.1LG07g05600	17.26	-2.02	0.00610069
																																						Cp4.1LG03g03100	26.231	-1.379	0.0061532
																																						Cp4.1LG14g04990	55.095	-1.073	0.00623518

## Sheet: TS-5
Table S5. Differentially expressed genes (DEGs) from melon plant varieties under different temperature conditions (p-value < 0.05 and Log2FC < -1 o > 1 criteria). The samples were normalized against the medium (26/20ºC) temperature condition.
20/14 °C																	32/24 °C
MELON THERMO-TOLERANT								MELON THERMO-SUSCEPTIBLE									MELON THERMO-TOLERANT								MELON THERMO-SUSCEPTIBLE
UPREGULATED GENES				DOWNREGULATED GENES				UPREGULATED GENES				DOWNREGULATED GENES					UPREGULATED GENES				DOWNREGULATED GENES				UPREGULATED GENES				DOWNREGULATED GENES
gene	baseMean	log2FoldChange	pvalue	gene	baseMean	log2FoldChange	pvalue	gene	baseMean	log2FoldChange	pvalue	gene	baseMean	log2FoldChange	pvalue		gene	baseMean	log2FoldChange	pvalue	gene	baseMean	log2FoldChange	pvalue	gene	baseMean	log2FoldChange	pvalue	gene	baseMean	log2FoldChange	pvalue
MELO3C006037.2	314.007	3201	5.39e-26	MELO3C002508.2	339.903	-2358	3.55e-20	MELO3C025317.2	927.183	2677	1.32e-30	MELO3C017689.2	1505.98	-4917	2.8e-162		MELO3C020588.2	328.764	4952	1.33e-61	MELO3C010015.2	1339.08	-7963	4.36e-126	MELO3C006935.2	1012.23	4389	2.82e-100	MELO3C010015.2	1290.38	-6908	5.22e-170
MELO3C011021.2	312.795	2.56	6.51e-19	MELO3C007420.2	276.776	-2379	2.28e-18	MELO3C021428.2	152.47	4178	1.76e-26	MELO3C032367.2	937.091	-5922	3.44e-141		MELO3C012015.2	181.771	4357	9.67e-45	MELO3C002050.2	332.58	-5012	7.65e-64	MELO3C020588.2	617.974	5873	6.65e-101	MELO3C002050.2	276.9	-5705	1.24e-62
MELO3C011976.2	265.938	2506	6.75e-19	MELO3C014672.2	688.701	-1.82	2e-12	MELO3C030034.2	174.621	3018	1.36e-23	MELO3C020268.2	585.158	-6874	6.36e-127		MELO3C006935.2	620.999	3463	6.24e-42	MELO3C015359.2	202.05	-6043	2.36e-36	MELO3C004553.2	351.817	4683	1.55e-62	MELO3C015359.2	287.756	-6747	3.03e-55
MELO3C002084.2	168.631	4053	8.8e-18	MELO3C021708.2	115.608	-3085	3.04e-10	MELO3C000251.2	121.668	4139	1.89e-22	MELO3C009136.2	216.734	-3276	8.34e-42		MELO3C004553.2	215.128	4108	1.24e-42	MELO3C021407.2	245.311	-2574	1.06e-19	MELO3C016897.2	769.181	3791	1.2e-59	MELO3C005466.2	188.703	-2893	6.87e-25
MELO3C025636.2	996.47	2084	7.66e-16	MELO3C013710.2	71.2	-3417	1.44e-05	MELO3C016334.2	178.888	3009	1.74e-21	MELO3C021306.2	982.444	-2223	4.92e-40		MELO3C020268.2	367.489	3095	1.8e-35	MELO3C005466.2	213.924	-2648	3.37e-17	MELO3C006783.2	673.359	2564	1e-41	MELO3C014551.2	541.388	-1975	2.76e-21
MELO3C013952.2	801.049	2508	1.5e-16	MELO3C010875.2	763.161	-1617	5.21e-06	MELO3C018550.2	223.039	2583	5.13e-15	MELO3C002247.2	798.181	-2384	5.11e-32		MELO3C032464.2	367.813	3037	9.87e-33	MELO3C006860.2	115.416	-6218	2.55e-15	MELO3C035274.2	341.663	3611	6.79e-39	MELO3C021407.2	246.86	-2336	5.37e-17
MELO3C010588.2	289.592	3.47	1.25e-12	MELO3C009482.2	755.852	-1.43	0.002	MELO3C002222.2	322.718	1917	1.06e-14	MELO3C009765.2	1498.73	-1994	9.76e-31		MELO3C012013.2	415.345	2599	5.81e-31	MELO3C005465.2	274.567	-2.62	1.81e-13	MELO3C021658.2	1133.81	2333	8.43e-36	MELO3C004098.2	125.338	-3061	1.03e-16
MELO3C021428.2	276.6	2584	1.78e-12	MELO3C017689.2	418.395	-1604	0.00223	MELO3C026824.2	226.664	2.5	2.88e-13	MELO3C035349.2	192.917	-3355	4.46e-29		MELO3C007449.2	141.104	4697	3.63e-29	MELO3C014551.2	710.087	-1766	4e-13	MELO3C009996.2	1556.14	2563	2.63e-33	MELO3C023255.2	68.666	-4418	3.64e-13
MELO3C005801.2	220.934	2793	7.6e-13	MELO3C021409.2	56.566	-4153	0.00751	MELO3C006484.2	111.529	2847	6.65e-12	MELO3C010420.2	388.076	-2094	1.7e-26		MELO3C016897.2	503.097	2.95	1.55e-28	MELO3C004098.2	118.847	-2915	5.67e-11	MELO3C021428.2	169.409	4467	2.38e-31	MELO3C026532.2	496.058	-1935	5.33e-10
MELO3C000517.2	1678.77	1963	1.39e-10	MELO3C005851.2	591.261	-1497	0.0111	MELO3C021658.2	764.61	1451	7.48e-12	MELO3C011084.2	657.576	-1952	2.46e-25		MELO3C007540.2	125.813	4726	3.32e-27	MELO3C007420.2	202.832	-2164	1.05e-10	MELO3C007261.2	573.664	2271	9.79e-29	MELO3C006888.2	60.597	-4.29	1.09e-09
MELO3C030700.2	175.417	3548	1.69e-10	MELO3C013539.2	432.439	-1386	0.0344	MELO3C010632.2	141.595	2555	1.27e-11	MELO3C010874.2	834.906	-2023	7.42e-26		MELO3C020270.2	2557.06	2728	1.08e-25	MELO3C003817.2	137.306	-2719	2.01e-10	MELO3C012015.2	168.496	4538	1.4e-27	MELO3C018937.2	336.405	-2195	1.31e-11
MELO3C002388.2	487.339	1956	2.9e-09	MELO3C021171.2	403.467	-1636	0.164	MELO3C019677.2	1547.76	2.28	1.25e-11	MELO3C012962.2	163.031	-2939	1.19e-22		MELO3C024183.2	575.235	2408	3.26e-24	MELO3C015306.2	389.117	-1975	2.89e-09	MELO3C021648.2	947.97	2402	1.95e-27	MELO3C005465.2	257.261	-2396	1.37e-09
MELO3C020268.2	324.689	2322	3.17e-09	MELO3C007387.2	160.743	-1843	0.588	MELO3C006499.2	3507.96	1561	1.99e-11	MELO3C008417.2	237.464	-2792	3.36e-20		MELO3C035274.2	188.63	3221	2.72e-22	MELO3C018237.2	307.832	-1794	2.68e-07	MELO3C013945.2	483.009	3165	1.08e-26	MELO3C022315.2	68.573	-3216	9.93e-08
MELO3C005757.2	236.197	2382	4.9e-08	MELO3C011450.2	528.876	-1485	1.86	MELO3C011852.2	255.794	2016	3.66e-11	MELO3C010875.2	420.801	-2333	8.64e-20		MELO3C018458.2	706.734	2078	1.48e-20	MELO3C026299.2	76.781	-3301	3.51e-07	MELO3C003150.2	308.029	2458	5.8e-26	MELO3C019337.2	115.049	-2585	1.55e-07
MELO3C002047.2	453.983	2572	6.41e-08	MELO3C016232.2	2222.63	-1458	2.08	MELO3C015961.2	103.218	2776	4.76e-10	MELO3C011240.2	313.792	-2404	5.08e-18		MELO3C012103.2	166.691	2738	1.31e-19	MELO3C018815.2	218.156	-1769	4.15e-05	MELO3C012454.2	873.826	2834	1.6e-25	MELO3C006860.2	71.566	-6655	1.72e-07
MELO3C026342.2	1111.33	1559	7.33e-08	MELO3C011576.2	178.48	-2.21	5.11	MELO3C025304.2	425.882	1578	7.19e-10	MELO3C016232.2	1440.05	-1966	5.48e-18		MELO3C021658.2	1124.23	2312	1.57e-18	MELO3C006888.2	51.815	-4313	5.67e-05	MELO3C019231.2	138.64	3641	3.94e-24	MELO3C007420.2	186.352	-2452	1.71e-07
MELO3C023540.2	255.026	2345	2.03e-07	MELO3C019337.2	171.074	-1842	8.23	MELO3C010345.2	81.697	4984	1.45e-09	MELO3C002250.2	96.255	-3226	7.25e-18		MELO3C007261.2	591.817	2072	2.4e-18	MELO3C011921.2	104.437	-2431	9.61e-05	MELO3C012103.2	197.706	3.15	7.01e-24	MELO3C018237.2	288.964	-1905	4.6e-07
MELO3C011295.2	108.165	3351	1.74e-07	MELO3C010420.2	582.003	-1295	12.5	MELO3C012454.2	569.436	1946	4.8e-09	MELO3C023036.2	382.881	-1.83	8.44e-18		MELO3C006054.2	921.539	2165	3.65e-18	MELO3C024067.2	205.008	-1986	0.000198	MELO3C014224.2	357.727	2495	2.36e-23	MELO3C003817.2	112.72	-2326	1.43e-06
MELO3C002504.2	307.571	2259	9.61e-06	MELO3C015359.2	381.317	-1464	13	MELO3C025636.2	509.862	2037	7.91e-09	MELO3C017620.2	954.799	-1881	1.73e-17		MELO3C000592.2	732.684	2016	7.17e-17	MELO3C023255.2	67.428	-3849	0.000228	MELO3C017390.2	563.624	2392	2.33e-23	MELO3C018765.2	549.416	-1446	6.74e-06
MELO3C007857.2	118.198	2415	1.03e-05	MELO3C011240.2	507.262	-2095	13.6	MELO3C030700.2	70.32	3498	1.1e-08	MELO3C010763.2	1392.78	-1908	6.85e-17		MELO3C019505.2	206.839	2426	5.02e-15	MELO3C016852.2	158.658	-1999	0.000706	MELO3C000592.2	663.536	2289	8.77e-22	MELO3C022310.2	172.239	-1.97	1.32e-05
MELO3C030034.2	227.88	2535	1.19e-05	MELO3C022036.2	31.546	-3709	18.3	MELO3C012484.2	75.297	3804	3.75e-08	MELO3C005851.2	402.717	-2555	6.72e-16		MELO3C009996.2	1404.21	2297	7.3e-15	MELO3C012217.2	59.302	-3263	0.000968	MELO3C027124.2	125.159	5037	1.03e-20	MELO3C018815.2	187.776	-1933	0.000128
MELO3C007862.2	84.468	4811	2.55e-05	MELO3C003731.2	330.725	-1.34	26.4	MELO3C030849.2	287.749	2228	4.22e-08	MELO3C018930.2	545.796	-1891	2.37e-15		MELO3C033670.2	85.924	3.4	1.77e-15	MELO3C026532.2	678.706	-1519	0.00266	MELO3C007449.2	118.74	5385	2.97e-19	MELO3C001944.2	38.349	-4436	0.0118
MELO3C025317.2	1023.43	2252	2.58e-06	MELO3C009603.2	67.651	-2855	33	MELO3C024430.2	61.023	4165	6.3e-08	MELO3C019296.2	1517.78	-1643	3.41e-13		MELO3C024938.2	362.362	1946	2.18e-15	MELO3C022310.2	186.339	-1731	0.00652	MELO3C032464.2	205.484	3312	3.21e-19	MELO3C014895.2	130.965	-1916	0.0175
MELO3C003075.2	97.839	2535	2.87e-06	MELO3C015214.2	973.313	-1295	58.1	MELO3C035293.2	97.469	3088	7.9e-07	MELO3C021171.2	215.761	-2323	4.23e-13		MELO3C006783.2	650.551	1751	5.08e-14	MELO3C022354.2	64.321	-3291	0.00739	MELO3C012013.2	333.344	2052	2.17e-18	MELO3C010872.2	569.139	-1709	0.0584
MELO3C005310.2	517.245	1546	8.08e-05	MELO3C024163.2	1050.96	-5126	66.9	MELO3C011868.2	1111.48	1267	9.25e-07	MELO3C026968.2	474.583	-1.63	5.14e-13		MELO3C009172.2	115.101	2888	1.56e-14	MELO3C017754.2	173.83	-1755	0.0071	MELO3C004922.2	235.22	2399	2.57e-18	MELO3C014266.2	618.633	-1285	0.583
MELO3C016295.2	114.486	2605	0.00011	MELO3C019601.2	938.837	-1156	6.82	MELO3C018967.2	60.557	4741	1.32e-06	MELO3C005299.2	344.763	-1.79	7.42e-13		MELO3C021034.2	196.971	2172	2.31e-13	MELO3C005673.2	151.551	-1.79	0.261	MELO3C006499.2	4074.81	2003	7.97e-18	MELO3C025914.2	135.417	-1.89	0.684
MELO3C001978.2	85.644	3538	0.000353	MELO3C006735.2	601.944	-1303	83.9	MELO3C300570.2	55.212	3838	3.93e-05	MELO3C014551.2	611.659	-1748	7.35e-13		MELO3C022721.2	240.927	2618	2.44e-13	MELO3C011237.2	165.974	-1855	0.72	MELO3C009736.2	133.231	3272	1.43e-17	MELO3C017689.2	1974.59	-1061	1.19
MELO3C015961.2	156.423	2.57	0.000903	MELO3C011484.2	502.229	-1394	92.6	MELO3C034928.2	58.247	5156	4.19e-05	MELO3C004610.2	879.235	-1572	2.35e-12		MELO3C018065.2	309.176	2148	1.09e-12	MELO3C021300.2	704.507	-1338	1.37	MELO3C020745.2	972.802	1612	3.39e-16	MELO3C005245.2	549.792	-1635	1.54
MELO3C019904.2	203.093	1854	0.000987	MELO3C009136.2	295.445	-1552	122	MELO3C008897.2	77.966	2775	1e-05	MELO3C020273.2	58.033	-4538	8.87e-12		MELO3C020745.2	1090.78	1948	8e-12	MELO3C027172.2	1277.53	-1144	0.232	MELO3C015959.2	190.589	2406	5.86e-15	MELO3C015306.2	286.04	-1894	2.1
MELO3C003644.2	84.641	3025	0.00104	MELO3C013128.2	528.871	-1167	128	MELO3C005128.2	165.745	2453	0.000159	MELO3C015151.2	2445.68	-1576	2.46e-11		MELO3C017390.2	460.202	1902	1.86e-10	MELO3C009877.2	73.819	-2457	5.79	MELO3C006054.2	653.497	2.04	6.72e-15	MELO3C011237.2	107.18	-2036	2.17
MELO3C020166.2	574.921	2331	0.00155	MELO3C022084.2	41.643	-2711	134	MELO3C016881.2	223.755	2152	0.000419	MELO3C016139.2	191.787	-2071	4.22e-11		MELO3C010500.2	1309.18	1509	3.72e-09	MELO3C005245.2	513.911	-1458	17.3	MELO3C006365.2	215.664	2598	9.49e-15	MELO3C012217.2	52.379	-2774	2.27
MELO3C007055.2	214.822	2941	2.29e-05	MELO3C018033.2	73.312	-2596	147	MELO3C024531.2	94.021	6837	0.000781	MELO3C023445.2	536.005	-1697	4.52e-11		MELO3C021428.2	167.081	2307	1.3e-08	MELO3C014895.2	152.981	-1653	21.3	MELO3C010500.2	981.486	1871	5.92e-14	MELO3C032638.2	73.977	-2149	2.33
MELO3C017151.2	80.225	2888	0.0113	MELO3C017358.2	146.539	-1799	148	MELO3C020785.2	61.249	3882	0.000825	MELO3C024820.2	181.672	-2202	7.17e-11		MELO3C025855.2	907.28	1519	1.87e-08	MELO3C026824.2	73.86	-2618	26.8	MELO3C009611.2	230.9	2215	4.86e-13	MELO3C007908.2	146.499	-1692	3.96
MELO3C011389.2	199.428	3.01	0.0136	MELO3C019801.2	201.128	-1.52	16.2	MELO3C023694.2	110.348	2414	0.000988	MELO3C005231.2	100.351	-2707	1.03e-10		MELO3C011749.2	67.075	3512	2.25e-08	MELO3C013624.2	47.359	-2.86	48.7	MELO3C006721.2	239.731	2077	5.29e-13	MELO3C009252.2	539.993	-1593	8.81
MELO3C009027.2	227.408	2024	0.0181	MELO3C003817.2	220.617	-1643	194	MELO3C004137.2	88.222	2253	0.0133	MELO3C013710.2	59.386	-3703	1.75e-09		MELO3C006083.2	580.441	2122	7.96e-08	MELO3C020055.2	118.924	-1772	61.5	MELO3C019505.2	202.337	2604	6.03e-13	MELO3C023418.2	1702.74	-1405	16.4
MELO3C009097.2	471.11	1805	0.00214	MELO3C006328.2	210.686	-1542	273	MELO3C009027.2	186.182	1813	0.0186	MELO3C019337.2	127.322	-2425	3.63e-09		MELO3C015959.2	201.865	2774	1.4e-07	MELO3C030363.2	71.914	-2169	62.2	MELO3C033670.2	93.689	3944	2.04e-12	MELO3C024646.2	141.816	-1904	18
MELO3C024762.2	142.062	2746	0.0391	MELO3C020398.2	122.739	-2047	340	MELO3C013082.2	371.21	1456	0.0222	MELO3C017496.2	209.81	-2141	7.41e-09		MELO3C022772.2	328.919	2482	1.54e-07	MELO3C032563.2	139.818	-1725	6.38	MELO3C022721.2	144.805	2487	3.01e-12	MELO3C009770.2	101.407	-2127	19.6
MELO3C003119.2	760.208	1262	0.088	MELO3C007269.2	203.947	-1643	38.9	MELO3C017625.2	63.538	2757	0.0295	MELO3C007420.2	205.216	-2369	7.7e-09		MELO3C009736.2	288.042	2156	1.01e-06	MELO3C001944.2	38.908	-3177	97.8	MELO3C006384.2	507.407	1841	3.17e-11	MELO3C008854.2	1167.08	-1134	25.1
MELO3C006438.2	89.195	3577	0.169	MELO3C025042.2	103.845	-1722	438	MELO3C012256.2	52.8	3216	0.0307	MELO3C034502.2	60.399	-3475	9.49e-09		MELO3C012149.2	367.832	1917	1.44e-06	MELO3C023418.2	2089.09	-1.11	114	MELO3C023573.2	429.636	2076	1.16e-10	MELO3C026299.2	42.919	-2893	36.3
MELO3C000592.2	737.948	1.39	0.25	MELO3C010731.2	845.249	-1133	435	MELO3C017630.2	116.056	2036	0.0356	MELO3C004801.2	58.309	-3.6	2.13e-08		MELO3C025317.2	703.721	2191	5.65e-06	MELO3C005275.2	161.633	-1486	123	MELO3C018458.2	578.025	1729	1.62e-10	MELO3C009482.2	415.517	-1358	53.5
MELO3C011972.2	341.499	1482	0.255	MELO3C022354.2	102.693	-1986	47.8	MELO3C016556.2	1338.2	1.61	0.0645	MELO3C018185.2	1971.32	-1564	3.58e-08		MELO3C020941.2	113.765	2385	5.82e-06	MELO3C013943.2	63.844	-2203	210	MELO3C021245.2	176.586	2341	5.47e-10	MELO3C020701.2	66.351	-2226	61.2
MELO3C034928.2	51.342	3889	0.255	MELO3C014266.2	738.018	-1621	493	MELO3C025219.2	193.681	1809	0.0651	MELO3C005245.2	573.907	-1922	4.83e-09		MELO3C006384.2	694.413	1823	7.11e-06	MELO3C007908.2	161.535	-1.57	256	MELO3C018554.2	70.079	4948	8.17e-10	MELO3C022686.2	36.105	-3.05	154
MELO3C014197.2	107.967	2202	0.327	MELO3C015275.2	346.073	-1267	571	MELO3C003075.2	57.328	3128	0.0871	MELO3C012334.2	74.931	-2764	6.15e-08		MELO3C006933.2	44.954	4186	6.87e-05	MELO3C032638.2	67.74	-2176	394	MELO3C003644.2	79.284	3444	1.36e-09	MELO3C016852.2	116.91	-1959	163
MELO3C020052.2	84.046	3005	0.432	MELO3C008417.2	458.181	-1867	644	MELO3C012055.2	136.513	2158	0.0966	MELO3C002936.2	109.441	-2472	9.46e-09		MELO3C013618.2	248.406	1953	8.81e-05	MELO3C022315.2	90.993	-1918	447	MELO3C006933.2	85.147	3775	2.67e-09	MELO3C026846.2	41.41	-2597	224
MELO3C018878.2	1291.62	1713	0.451	MELO3C009181.2	195.611	-1912	645	MELO3C006821.2	55.699	3.57	0.0998	MELO3C014441.2	156.54	-1996	9.6e-08		MELO3C012507.2	52.027	3656	0.000229	MELO3C009119.2	202.829	-1389	527	MELO3C007540.2	99.952	3411	3.41e-09	MELO3C022045.2	60.988	-2236	289
MELO3C019528.2	436.741	1999	0.454	MELO3C011023.2	176.041	-1956	687	MELO3C026342.2	674.913	1309	0.11	MELO3C007387.2	131.151	-2115	1.22e-07		MELO3C011942.2	215.112	1781	0.000284	MELO3C007306.2	123.339	-1658	736	MELO3C020575.2	632.822	1644	1.16e-08	MELO3C013624.2	37.809	-2744	405
MELO3C016334.2	359.472	1824	0.0658	MELO3C034119.2	224.494	-1502	716	MELO3C008137.2	168.817	1.8	0.124	MELO3C021362.2	391.854	-1.59	1.45e-07		MELO3C017631.2	918.165	1314	0.000281	MELO3C009343.2	261.47	-1.32	888	MELO3C009172.2	102.162	2765	2.69e-08	MELO3C023445.2	526.661	-1309	498
MELO3C022138.2	880.7	1659	0.0136	MELO3C031949.2	162.972	-1524	728	MELO3C006509.2	157.088	1.78	0.0145	MELO3C018237.2	322.868	-1.75	1.92e-07		MELO3C003760.2	134.077	2337	0.000413	MELO3C021851.2	69.143	-2.15	1140	MELO3C009961.2	103.812	3289	2.83e-08	MELO3C011240.2	336.609	-1347	1090
MELO3C018550.2	250.694	1636	1.76	MELO3C022501.2	112.841	-2155	977	MELO3C004383.2	90.769	2824	0.176	MELO3C008854.2	1223.19	-1328	2.13e-07		MELO3C009611.2	221.692	1746	0.000467	MELO3C026846.2	39.654	-2763	1400	MELO3C013618.2	217.68	2065	5.1e-08	MELO3C005921.2	25.435	-3824	1430
MELO3C021658.2	1024.63	1525	1.79	MELO3C016746.2	1066.38	-1053	1270	MELO3C012305.2	92.686	2134	0.242	MELO3C012407.2	214.946	-1719	3.64e-07		MELO3C009476.2	841.203	1655	0.000498	MELO3C028807.2	130.537	-1563	2300	MELO3C021034.2	188.213	2005	1.91e-07	MELO3C010939.2	158.76	-1455	1800
MELO3C018554.2	50.504	2845	3.26	MELO3C026410.2	383.049	-1344	1320	MELO3C013699.2	235.887	1907	0.376	MELO3C004589.2	847.734	-1259	6.82e-07		MELO3C004504.2	218.475	1688	6.46e-05	MELO3C015336.2	160.274	-1355	7460	MELO3C006083.2	482.155	1694	2.44e-07	MELO3C006927.2	107.979	-1552	2230
MELO3C002221.2	124.749	6526	3.69	MELO3C033765.2	1976.53	-1246	1420	MELO3C018413.2	57.012	2718	0.559	MELO3C003980.2	268.283	-1677	1.19e-06		MELO3C021648.2	704.163	1499	0.00112	MELO3C018475.2	100.451	-2311	7890	MELO3C016855.2	2654.69	1872	2.54e-07	MELO3C007306.2	111.554	-1688	2360
MELO3C023822.2	527.435	1347	3.64	MELO3C025091.2	149.44	-1821	2230	MELO3C015643.2	104.599	2731	0.648	MELO3C010889.2	144.141	-2109	1.76e-08		MELO3C021245.2	228.966	2647	0.00144	MELO3C005921.2	33.161	-2991	13100	MELO3C001986.2	63.238	4013	2.94e-07	MELO3C021300.2	423.428	-1323	3240
MELO3C008897.2	122.096	2.07	5.76	MELO3C015912.2	424.817	-1482	3290	MELO3C000517.2	951.232	1653	0.703	MELO3C011576.2	79.909	-2.9	1.78e-06		MELO3C018554.2	45.584	3231	0.00416	MELO3C018937.2	335.611	-1361	13600	MELO3C011749.2	69.699	3596	1.54e-06	MELO3C021220.2	113.883	-2108	5970
MELO3C017219.2	83.66	2612	8.19	MELO3C009252.2	612.823	-1589	338	MELO3C021155.2	122.972	1846	0.782	MELO3C031949.2	110.049	-2452	4.13e-06		MELO3C016536.2	328.678	2085	0.00445	MELO3C016232.2	1713.04	-1071	21700	MELO3C011908.2	446.011	1849	1.58e-06	MELO3C021075.2	264.724	-1.14	72.7
MELO3C018843.2	83.335	2914	17.2	MELO3C008309.2	727.93	-1091	3570	MELO3C035473.2	134.799	9211	0.122	MELO3C004229.2	501.568	-1432	4.71e-06		MELO3C011868.2	1105.63	1261	0.00465	MELO3C016781.2	424.899	-1.1	23700	MELO3C018065.2	210.833	2335	1.97e-06	MELO3C026824.2	34.251	-3007	12500
MELO3C005832.2	208.374	2369	2.81	MELO3C024739.2	121.608	-1983	4980	MELO3C009869.2	102.777	2347	2.22	MELO3C005449.2	591.701	-1645	4.68e-06		MELO3C021688.2	392.061	1533	0.0134	MELO3C012010.2	78.81	-1964	24200	MELO3C007729.2	316.479	1727	2.04e-06	MELO3C005449.2	595.15	-1154	15500
MELO3C020963.2	190.906	2241	30.4	MELO3C017031.2	797.469	-1126	5410	MELO3C014417.2	220.122	1898	2.35	MELO3C012232.2	495.336	-1419	7.75e-06		MELO3C002047.2	189.45	1614	0.0408	MELO3C026741.2	26.287	-3.54	30100	MELO3C016602.2	553.298	1608	1.05e-05	MELO3C021589.2	69.816	-1909	25800
MELO3C013287.2	259.016	1627	33.6	MELO3C017181.2	39.858	-2702	6030	MELO3C012943.2	259.498	1484	3.63	MELO3C020398.2	85.89	-2636	9.75e-06		MELO3C014925.2	83.922	2483	0.114	MELO3C011450.2	409.873	-1058	30900	MELO3C004925.2	172.936	1935	2.15e-05	MELO3C002150.2	33.323	-2618	26600
MELO3C026436.2	178.552	2828	3.43	MELO3C010806.2	347.6	-1211	6910	MELO3C006430.2	50.338	3041	4.01	MELO3C018937.2	383.79	-1867	1.24e-06		MELO3C021142.2	38.552	4122	0.207	MELO3C018033.2	54.317	-2177	37700	MELO3C006774.2	204.716	2106	2.24e-05	MELO3C031949.2	109.784	-1804	31500
MELO3C015184.2	2125.62	1163	36.6	MELO3C001987.2	358.931	-1416	7010	MELO3C014678.2	55.758	2816	4.08	MELO3C021333.2	255.494	-1596	1.42e-05		MELO3C013455.2	98.433	2224	0.366	MELO3C017021.2	106.353	-1559	62100	MELO3C012149.2	311.744	1745	3.09e-06	MELO3C009864.2	284.974	-1163	40000
MELO3C011771.2	137.921	1908	37.9	MELO3C014895.2	220.773	-1511	783	MELO3C017344.2	120.707	1941	4.54	MELO3C016233.2	68.304	-2765	1.54e-05		MELO3C006644.2	50.103	3194	0.391	MELO3C021075.2	329.396	-1.1	73400	MELO3C009279.2	279.787	1571	3.34e-05	MELO3C022006.2	61.752	-1.97	48300
MELO3C016536.2	435.634	1981	51.1	MELO3C002459.2	1222.28	-1329	10300	MELO3C017060.2	49.379	3225	4.59	MELO3C014361.2	1071.41	-1518	1.66e-05		MELO3C007673.2	240.13	2081	0.0652	MELO3C010761.2	384.315	-1102	82700	MELO3C027461.2	482.411	1455	7.97e-05	MELO3C013710.2	62.21	-2121	48800
MELO3C015448.2	110.449	2219	54.3	MELO3C003294.2	1171.52	-1032	10800	MELO3C012357.2	78.077	2121	5.07	MELO3C014266.2	639.409	-1577	1.72e-05		MELO3C004556.2	1139.99	1424	0.708	MELO3C002150.2	42.987	-2512	106000	MELO3C003642.2	54.527	4014	8.94e-05	MELO3C005978.2	50.152	-2081	56300
MELO3C016098.2	63.301	2583	58.5	MELO3C003575.2	1559.48	-1085	11200	MELO3C008477.2	85.046	2535	7.62	MELO3C009305.2	493.339	-1438	2.76e-05		MELO3C011187.2	155.438	1.94	0.856	MELO3C009818.2	268.507	-1312	111000	MELO3C014241.2	1651.72	1.3	9.36e-06	MELO3C011474.2	20.342	-3939	8770
MELO3C021922.2	105.712	2172	59.2	MELO3C027337.2	65.384	-2062	12100	MELO3C026436.2	95.231	2542	8.42	MELO3C024646.2	155.086	-1894	4.79e-05		MELO3C005566.2	84.345	2222	1.08	MELO3C016917.2	36.985	-2405	161000	MELO3C015502.2	116.108	2.27	0.000177	MELO3C013869.2	95.363	-1.55	87800
MELO3C021155.2	320.387	1597	232	MELO3C011694.2	304.008	-1223	13100	MELO3C021757.2	355.707	1457	14	MELO3C007204.2	162.363	-1.81	4.9e-05		MELO3C006827.2	319.97	1394	1.34	MELO3C021274.2	65.087	-2154	193000	MELO3C024183.2	460.43	1781	0.000183	MELO3C022354.2	40.761	-2.34	102000
MELO3C015939.2	267.351	1.41	391	MELO3C012660.2	114.345	-1785	13000	MELO3C023710.2	958.549	1265	17.2	MELO3C003878.2	154.997	-2.07	5.53e-05		MELO3C004922.2	317.425	2243	1.59	MELO3C021989.2	74.268	-1755	304000	MELO3C011868.2	1096.57	1415	0.000223	MELO3C016787.2	345.168	-1.1	1100
MELO3C004194.2	243.502	1697	462	MELO3C003412.2	804.731	-1128	16500	MELO3C018492.2	235.201	1673	20.5	MELO3C021884.2	247.91	-1749	5.97e-05		MELO3C014241.2	1576.01	1282	1.74	MELO3C022410.2	388.701	-1078	349000	MELO3C022772.2	246.432	2153	0.000291	MELO3C018475.2	89.577	-2056	144000
MELO3C013919.2	59.235	2.98	58.1	MELO3C004441.2	165.278	-1461	24700	MELO3C008075.2	104.69	1733	31.7	MELO3C010938.2	503.73	-1406	8.85e-05		MELO3C009279.2	355.165	1321	1.88	MELO3C016686.2	69.025	-1918	352000	MELO3C014925.2	63.584	3053	0.000613	MELO3C007666.2	93.193	-1624	210000
MELO3C020796.2	49.417	2767	603	MELO3C010234.2	2048.74	-1408	25300	MELO3C003119.2	541.67	1023	35.2	MELO3C016370.2	316.978	-1613	8.78e-05		MELO3C031345.2	38.642	3572	2.33	MELO3C006927.2	126.849	-1325	363000	MELO3C021008.2	346.197	1486	0.00149	MELO3C011921.2	82.205	-1549	249000
MELO3C011351.2	219.261	1543	694	MELO3C030896.2	148.291	-1558	31500	MELO3C022113.2	576.436	1303	41.3	MELO3C025091.2	117.188	-2329	9.7e-05		MELO3C007774.2	278.33	2086	4.89	MELO3C004441.2	119.167	-1416	605000	MELO3C026550.2	1584.09	1.54	0.00174	MELO3C012307.2	92.414	-1842	257000
MELO3C023665.2	78.456	2265	788	MELO3C011945.2	110.032	-1.89	3410	MELO3C011872.2	40.631	4.44	4.19	MELO3C009386.2	178.468	-1802	0.000162		MELO3C003150.2	345.882	1712	6.7	MELO3C016558.2	70.551	-1759	686000	MELO3C020131.2	1246.04	1428	0.00467	MELO3C030363.2	60.313	-1855	306000
MELO3C022772.2	343.768	1961	869	MELO3C015327.2	413.583	-1147	34300	MELO3C008466.2	165.311	1.94	42.7	MELO3C010731.2	600.681	-1352	0.000205		MELO3C032677.2	1282.29	1391	7.56	MELO3C016334.2	69.286	-2158	711000	MELO3C006644.2	54.026	3438	0.00801	MELO3C017021.2	94.283	-1518	404000
MELO3C006079.2	34.185	4579	1800	MELO3C021333.2	331.41	-1117	3730	MELO3C012246.2	848.678	1399	52.8	MELO3C002028.2	184.911	-1727	0.000226		MELO3C020131.2	1623.56	1.32	7.82	MELO3C010555.2	143.993	-1415	812000	MELO3C020589.2	653.623	1384	0.00824	MELO3C026741.2	27.34	-2661	484000
MELO3C011852.2	487.951	1663	200	MELO3C024975.2	395.064	-1234	40700	MELO3C014224.2	226.328	1519	61.2	MELO3C010008.2	202.442	-1694	0.000233		MELO3C010875.2	1432.3	1319	8.02	MELO3C014860.2	224.509	-1122	1020000	MELO3C015804.2	50.32	3445	0.0181	MELO3C005275.2	162.263	-1537	514000
MELO3C003911.2	131.001	2226	2490	MELO3C019983.2	1097.01	-1386	43500	MELO3C012574.2	47.939	8682	66.9	MELO3C033460.2	37.537	-3957	0.000272		MELO3C008318.2	132.401	1749	8.2	MELO3C006960.2	49.792	-1952	1110000	MELO3C010205.2	165.79	1756	0.0333	MELO3C016558.2	47.195	-2024	593000
MELO3C014857.2	65.937	3015	3810	MELO3C010125.2	45.94	-3227	44000	MELO3C026765.2	44.92	4055	7.02	MELO3C034313.2	183.176	-1762	0.000301		MELO3C010205.2	192.391	1681	9.01	MELO3C008749.2	91.358	-1447	1330000	MELO3C003119.2	567.362	1302	0.0418	MELO3C017754.2	96.221	-1475	643000
MELO3C016402.2	42.138	4124	4310	MELO3C006609.2	180.002	-1469	52500	MELO3C015196.2	114.947	1734	87.2	MELO3C028593.2	184.609	-1777	0.000584		MELO3C017630.2	152.495	1611	10	MELO3C002560.2	35.967	-2285	1450000	MELO3C008358.2	1277.43	1.74	0.0546	MELO3C024067.2	196.449	-1102	642000
MELO3C023522.2	124.544	1928	4550	MELO3C007736.2	458.645	-1157	61900	MELO3C023074.2	360.901	1274	92.6	MELO3C008309.2	412.641	-1406	0.000674		MELO3C003119.2	515.927	1163	10.6	MELO3C014473.2	192.025	-1.17	1690000	MELO3C007438.2	1090.2	1402	0.0979	MELO3C023522.2	33.074	-2855	753000
MELO3C019326.2	57.017	2579	4880	MELO3C010454.2	1917.48	-1086	61800	MELO3C031516.2	46.245	3117	94.8	MELO3C015275.2	291.819	-1.41	0.00175		MELO3C026550.2	1771.13	1162	13.8	MELO3C005761.2	608.792	-1103	1890000	MELO3C030034.2	100.358	2225	0.123	MELO3C009119.2	168.031	-1312	758000
MELO3C014593.2	189.407	1.67	5380	MELO3C002250.2	197.787	-1316	63100	MELO3C020963.2	132.28	1929	163	MELO3C014883.2	723.045	-1116	0.00227		MELO3C005383.2	333.848	1373	17.1	MELO3C026732.2	240.125	-1289	2280000	MELO3C014282.2	578.346	1358	0.129	MELO3C016232.2	1556.58	-1054	1220000
MELO3C011223.2	43.204	3717	6110	MELO3C003968.2	37.946	-3261	86500	MELO3C015496.2	290.996	1352	174	MELO3C026468.2	79.843	-2248	0.00297		MELO3C020601.2	163.59	1509	18.4	MELO3C018736.2	196.947	-1098	2530000	MELO3C007768.2	105.333	2308	0.133	MELO3C011738.2	405.139	-1068	1410000
MELO3C000019.2	45.268	2717	7580	MELO3C008775.2	303.644	-1074	86100	MELO3C002232.2	34.751	5066	190	MELO3C001987.2	261.448	-1.54	0.0034		MELO3C015436.2	1853.9	1349	19.7	MELO3C015965.2	43.519	-1991	2550000	MELO3C016536.2	208.029	1936	0.147	MELO3C021262.2	59.399	-2266	166000
MELO3C028684.2	63.476	2359	920	MELO3C026279.2	145.392	-1677	94700	MELO3C002520.2	169.177	6989	197	MELO3C008657.2	153.906	-1796	0.00049		MELO3C014224.2	701.977	1533	25.5	MELO3C031487.2	42.706	-2358	2570000	MELO3C017497.2	55.297	6217	0.184	MELO3C012079.2	75.31	-1551	1700000
MELO3C022985.2	30.086	4207	11100	MELO3C014907.2	30.962	-3268	96000	MELO3C019759.2	124.101	1721	244	MELO3C026240.2	164.262	-1.6	0.00534		MELO3C019019.2	634.392	1465	41.4	MELO3C022045.2	82.627	-1514	2680000	MELO3C016556.2	1421.31	1885	0.303	MELO3C016263.2	89.656	-1465	1770000
MELO3C033196.2	68.692	2429	12100	MELO3C030636.2	43.715	-2.4	111000	MELO3C012912.2	225.365	1945	31.5	MELO3C003313.2	1158.16	-1201	0.0123		MELO3C000200.2	57.229	2469	42.7	MELO3C021155.2	71.766	-1.88	2850000	MELO3C011187.2	175.445	2031	0.321	MELO3C014672.2	461.625	-1.28	1880000
MELO3C006093.2	104.343	2753	13700	MELO3C014229.2	192.538	-1288	117000	MELO3C009312.2	326.414	1158	496	MELO3C012331.2	2417.43	-1291	0.0129		MELO3C009532.2	522.498	1146	50.6	MELO3C008275.2	266.553	-1084	2890000	MELO3C020941.2	87.017	2282	0.366	MELO3C005046.2	18.331	-3616	2540000
MELO3C024230.2	774.862	1086	15300	MELO3C012407.2	446.377	-1497	12300	MELO3C003150.2	191.957	1445	880	MELO3C027219.2	666.585	-1338	0.0148		MELO3C004474.2	51.579	2471	54.6	MELO3C009731.2	228.213	-1076	3270000	MELO3C024938.2	291.675	1975	0.516	MELO3C013003.2	131.885	-1236	2740000
MELO3C006491.2	90.691	2082	17400	MELO3C016852.2	222.768	-1991	131000	MELO3C002329.2	211.653	1234	898	MELO3C006670.2	6023.2	-1139	0.0202		MELO3C033671.2	26.908	4375	70.6	MELO3C011944.2	157.263	-1168	3270000	MELO3C022113.2	683.748	1.8	1.29	MELO3C011450.2	265.347	-1141	2910000
MELO3C016972.2	231.298	1449	18200	MELO3C003603.2	198.742	-1438	135000	MELO3C024472.2	144.112	1581	1110	MELO3C020877.2	265.017	-1465	0.026		MELO3C011908.2	394.059	1297	77.1	MELO3C009770.2	102.487	-1528	3380000	MELO3C005291.2	381.886	1758	1.53	MELO3C020055.2	92.46	-1401	4130000
MELO3C015503.2	51.491	2525	2310	MELO3C014619.2	432.156	-1157	145000	MELO3C002047.2	269.268	1449	1120	MELO3C021807.2	98.664	-1982	0.0391		MELO3C005725.2	1787.04	1064	79.8	MELO3C006835.2	270.51	-1007	3620000	MELO3C005639.2	84.566	2227	2.65	MELO3C014619.2	276.901	-1128	4210000
MELO3C016769.2	34.968	3848	2870	MELO3C004946.2	122.34	-1.79	154000	MELO3C034962.2	35.057	8.23	1400	MELO3C013854.2	285.392	-1364	0.0495		MELO3C003642.2	28.821	3799	94.6	MELO3C019835.2	20.838	-3469	4030000	MELO3C019019.2	464.456	1543	2.84	MELO3C012010.2	61.1	-1906	539000
MELO3C031081.2	50.286	7919	30600	MELO3C018892.2	74.911	-2196	157000	MELO3C011124.2	65.886	1995	1600	MELO3C008838.2	214.929	-1.59	0.0598		MELO3C006821.2	43.39	2761	94.2	MELO3C009864.2	243.45	-1128	4760000	MELO3C012417.2	134.944	1708	3.45	MELO3C022501.2	59.911	-1689	5410000
MELO3C011435.2	57.431	2667	31300	MELO3C010872.2	871.399	-1043	214000	MELO3C006783.2	331.512	1082	2030	MELO3C014619.2	290.24	-1323	0.0699		MELO3C017548.2	118.834	2381	104	MELO3C013869.2	101.876	-1407	5130000	MELO3C025317.2	456.671	1572	4.9	MELO3C016139.2	208.488	-1092	707000
MELO3C020588.2	68.596	1916	35000	MELO3C008668.2	128.454	-1.39	25200	MELO3C023987.2	143.184	1741	220	MELO3C033654.2	41.69	-6342	0.0799		MELO3C004214.2	1201.98	1737	104	MELO3C034525.2	71.393	-1.94	5160000	MELO3C018550.2	133.115	1831	0.498	MELO3C017168.2	23.453	-2973	7890000
MELO3C016897.2	279.376	1297	38000	MELO3C009765.2	2525.39	-1204	254000	MELO3C000592.2	403.888	1195	2270	MELO3C026612.2	126.866	-1708	0.00843		MELO3C006365.2	390.567	1572	165	MELO3C030579.2	38.897	-2102	7170000	MELO3C005383.2	329.385	1469	5.69	MELO3C028807.2	94.906	-1318	7920000
MELO3C026908.2	107.044	1.9	47900	MELO3C016581.2	57.712	-2088	285000	MELO3C024230.2	452.811	1016	2380	MELO3C022834.2	157.096	-1737	0.105		MELO3C008214.2	201.476	1528	170	MELO3C022686.2	46.54	-1888	9520000	MELO3C029541.2	226.786	1578	6.17	MELO3C031117.2	50.761	-1961	8140000
MELO3C021108.2	84.304	1797	58800	MELO3C010668.2	53.127	-2.99	289000	MELO3C024605.2	273.685	1444	2690	MELO3C015633.2	602.487	-1255	0.108		MELO3C016287.2	127.474	2367	243	MELO3C032614.2	171.4	-1147	10800000	MELO3C033671.2	41.501	4657	7.23	MELO3C026050.2	67.656	-1632	899000
MELO3C021939.2	128.265	1678	66800	MELO3C005465.2	473.069	-1234	327000	MELO3C011206.2	37.612	2993	2970	MELO3C024586.2	379.956	-1198	0.133		MELO3C001986.2	34.985	3433	289	MELO3C021262.2	21.943	-4465	13300000	MELO3C010875.2	1127.22	1323	7.7	MELO3C022228.2	21.489	-2.72	9150000
MELO3C007470.2	45.075	7761	67600	MELO3C013623.2	21.008	-3701	329000	MELO3C017548.2	85.456	2064	2960	MELO3C003412.2	632.45	-1103	0.0135		MELO3C023245.2	32.359	5876	295	MELO3C010939.2	208.4	-1226	15700000	MELO3C011073.2	816.644	1034	16.6	MELO3C013890.2	34.611	-1997	12800000
MELO3C014026.2	64.749	2086	69900	MELO3C027112.2	403.82	-1.69	332000	MELO3C003644.2	46.644	2438	2980	MELO3C010939.2	169.678	-1565	0.153		MELO3C013945.2	269.587	2093	313	MELO3C010840.2	30.061	-2482	19700000	MELO3C027172.2	883.766	1241	20	MELO3C016967.2	62.854	-1633	17300000
MELO3C005284.2	29.435	3846	74000	MELO3C002247.2	1076.38	-1625	441000	MELO3C017817.2	167.164	1431	2980	MELO3C014017.2	220.36	-1539	0.157		MELO3C018738.2	55.62	2414	351	MELO3C004184.2	32.773	-2339	19700000	MELO3C003762.2	443.845	1971	20.8	MELO3C003242.2	280.153	-1045	19100000
MELO3C005841.2	112.637	2.2	81300	MELO3C004610.2	759.115	-1631	525000	MELO3C004761.2	97.482	1717	3400	MELO3C021767.2	163.693	-1548	0.157		MELO3C008010.2	220.46	1319	36.7	MELO3C013710.2	60.974	-1684	21500000	MELO3C011320.2	345.606	1228	28	MELO3C011131.2	107.79	-1307	22300000
MELO3C004075.2	164.891	1.55	86400	MELO3C015838.2	43.112	-2633	611000	MELO3C015093.2	146.373	1.93	3700	MELO3C034525.2	101.702	-2086	0.183		MELO3C007154.2	5037.61	1125	373	MELO3C026223.2	36.839	-2.09	21500000	MELO3C024951.2	239.805	1543	28.2	MELO3C012066.2	73.5	-1614	23400000
MELO3C006935.2	271.717	1458	8810	MELO3C005761.2	828.479	-1242	688000	MELO3C030381.2	37.939	2931	3850	MELO3C001650.2	305.888	-1337	0.201		MELO3C010760.2	94.553	2138	466	MELO3C014495.2	26.136	-2635	23400000	MELO3C009814.2	277.804	1464	50.2	MELO3C007749.2	79.612	-1615	23500000
MELO3C022139.2	121.676	2012	101000	MELO3C005466.2	376.294	-1125	737000	MELO3C009736.2	67.376	1985	4780	MELO3C012925.2	94.337	-2023	0.212		MELO3C028035.2	130.979	1707	478	MELO3C019337.2	133.253	-1352	24900000	MELO3C012016.2	691.029	1755	52.4	MELO3C018033.2	49.099	-1993	25200000
MELO3C012507.2	37.723	2592	117000	MELO3C009437.2	37.129	-2.39	752000	MELO3C003497.2	135.446	1.39	5040	MELO3C009252.2	598.723	-1509	0.243		MELO3C005685.2	1009.56	1431	527	MELO3C012173.2	122.783	-1526	2860000	MELO3C010343.2	58.742	2.34	88.2	MELO3C027406.2	61.308	-1599	26200000
MELO3C002090.2	36.625	3797	124000	MELO3C200945.2	121.09	-1906	782000	MELO3C018045.2	353.35	1041	5600	MELO3C030896.2	122.057	-1727	0.247		MELO3C005917.2	156.154	1802	549	MELO3C026875.2	98.039	-1248	29300000	MELO3C014390.2	288.624	1.87	100	MELO3C022036.2	20.354	-2844	2780000
MELO3C020805.2	96.767	2118	13400	MELO3C026493.2	47.723	-2037	8050	MELO3C025627.2	240.614	1153	6110	MELO3C006926.2	187.224	-1483	0.248		MELO3C016995.2	96.434	1783	558	MELO3C002369.2	17.23	-3778	2950000	MELO3C012256.2	43.145	3049	104	MELO3C001650.2	298.896	-1034	32600000
MELO3C002756.2	59.2	2492	14700	MELO3C024183.2	184.651	-1167	941000	MELO3C018554.2	29.15	3502	6480	MELO3C021409.2	40.467	-3508	0.312		MELO3C006774.2	171.603	2323	623	MELO3C003331.2	85.005	-1881	30900000	MELO3C033989.2	229.116	1435	120	MELO3C026378.2	58.077	-1777	33500000
MELO3C004202.2	46.187	2871	214000	MELO3C026058.2	85.002	-1686	945000	MELO3C017305.2	45.394	2354	9790	MELO3C010229.2	154.536	-1541	0.337		MELO3C010343.2	73.788	2109	674	MELO3C009437.2	25.346	-2738	32400000	MELO3C008318.2	115.86	1929	152	MELO3C007949.2	61.883	-1828	34000000
MELO3C005796.2	238.622	1431	252000	MELO3C014601.2	604.865	-1186	1030000	MELO3C023822.2	285.786	1075	1050	MELO3C002457.2	2594.77	-1.02	0.421		MELO3C015275.2	531.32	1038	779	MELO3C010698.2	62.212	-1691	40200000	MELO3C009470.2	95.012	2013	161	MELO3C012173.2	119.81	-1323	45800000
MELO3C022721.2	185.105	1541	267000	MELO3C001938.2	351.454	-1225	1130000	MELO3C010673.2	27.985	4042	11300	MELO3C015237.2	1278.33	-1063	0.53		MELO3C022726.2	278.692	1171	1190	MELO3C021218.2	193.021	-1024	43000000	MELO3C017548.2	88.71	2289	17.3	MELO3C006678.2	57.015	-1635	56400000
MELO3C030287.2	55.329	2652	265000	MELO3C031706.2	24.406	-2804	131000	MELO3C005923.2	112.39	1657	1240	MELO3C002459.2	1062.15	-1314	0.589		MELO3C021008.2	305.682	1196	1550	MELO3C005086.2	27.691	-2823	44400000	MELO3C013690.2	56.609	2613	177	MELO3C005801.2	19.421	-2727	6400000
MELO3C022509.2	39.494	3147	273000	MELO3C030363.2	107.95	-1721	1340000	MELO3C009237.2	48.155	2229	16500	MELO3C020264.2	1817.97	-1202	0.662		MELO3C020257.2	275.647	1701	193	MELO3C025914.2	146.786	-1236	45900000	MELO3C018023.2	68.315	2475	25.8	MELO3C012660.2	102.1	-1346	64200000
MELO3C007146.2	53.772	2195	31100	MELO3C005245.2	763.895	-1177	1350000	MELO3C007539.2	26.978	3971	17000	MELO3C031809.2	37.508	-6185	0.834		MELO3C000317.2	119.719	1758	2200	MELO3C018715.2	158.263	-1229	47000000	MELO3C002036.2	864.98	1168	302	MELO3C017113.2	221.659	-1053	96800000
MELO3C016281.2	42.959	2549	337000	MELO3C014441.2	239.347	-1216	1470000	MELO3C034684.2	84.865	1651	18000	MELO3C015541.2	1026.57	-1037	1.21		MELO3C029541.2	205.739	1517	2510	MELO3C006493.2	368.321	-1008	47800000	MELO3C004504.2	182.803	1465	32.6	MELO3C013084.2	22.895	-2.38	105000000
MELO3C034566.2	55.529	2209	341000	MELO3C006178.2	201.085	-1196	1500000	MELO3C020630.2	30.418	3304	18400	MELO3C007739.2	842.782	-1026	1.35		MELO3C015016.2	57.64	2817	294	MELO3C022251.2	22.37	-2601	49400000	MELO3C006837.2	356.935	1509	339	MELO3C025042.2	69.543	-1582	107000000
MELO3C006694.2	130.209	1755	438000	MELO3C026734.2	30.063	-2837	1540000	MELO3C003686.2	68.925	1.92	20200	MELO3C016181.2	3217.11	-1031	1.37		MELO3C009377.2	30.964	3529	3070	MELO3C015838.2	30.353	-2667	54300000	MELO3C015436.2	1513.51	1167	35.6	MELO3C016295.2	16.894	-3046	136000000
MELO3C015938.2	156.86	1568	484000	MELO3C025914.2	207.836	-1173	1770000	MELO3C007174.2	27.744	3507	24000	MELO3C004098.2	156.088	-1856	1.43		MELO3C009961.2	63.982	2789	3460	MELO3C034618.2	20.2	-5707	59000000	MELO3C005917.2	135.919	1834	386	MELO3C004441.2	108.071	-1156	138000000
MELO3C006384.2	704.629	1189	517000	MELO3C012911.2	285.435	-1165	215000	MELO3C014110.2	25.947	3921	24800	MELO3C005869.2	45.762	-2.68	1.58		MELO3C027461.2	486.736	1.26	5720	MELO3C007317.2	48.561	-1659	70600000	MELO3C002329.2	216.324	1.45	391	MELO3C021455.2	140.451	-1099	158000000
MELO3C013009.2	123.119	1884	527000	MELO3C024162.2	767.862	-1228	2690000	MELO3C007146.2	42.374	2511	27900	MELO3C025912.2	126.626	-1633	1.57		MELO3C003644.2	42.297	2455	8320	MELO3C035293.2	42.297	-1958	0.0000007249432038793	MELO3C007774.2	188.039	1555	453	MELO3C005992.2	290.166	-1.34	160000000
MELO3C018798.2	25.482	4.16	522000	MELO3C026240.2	257.246	-1175	2710000	MELO3C016623.2	153.685	1496	3140	MELO3C013084.2	45.087	-9304	1.59		MELO3C023520.2	28.91	3188	8390	MELO3C024306.2	39.733	-2.17	85800000	MELO3C016569.2	87.194	2122	488	MELO3C009731.2	227.85	-1025	194000000
MELO3C030911.2	31.185	2999	543000	MELO3C028365.2	325.347	-1065	2960000	MELO3C032550.2	24.621	7721	42000	MELO3C010785.2	535.228	-1.26	1.81		MELO3C007438.2	1117.53	1.28	9340	MELO3C030460.2	54.827	-1587	9470000	MELO3C024545.2	134.534	1823	756	MELO3C020527.2	25.13	-2209	233000000
MELO3C025885.2	81.002	1.66	61800	MELO3C011921.2	176.621	-1232	3090000	MELO3C011021.2	136.723	1.4	42200	MELO3C026640.2	168.511	-1478	1.86		MELO3C007872.2	142.325	2205	10600	MELO3C009007.2	87.212	-1356	97800000	MELO3C012925.2	260.396	1472	848	MELO3C000298.2	25.815	-2064	0.0000029111509154922
MELO3C016866.2	65.639	1784	672000	MELO3C020591.2	53.897	-1783	3250000	MELO3C010532.2	140.149	1352	47900	MELO3C006193.2	60.437	-2471	1.93		MELO3C002480.2	94.126	2074	10900	MELO3C024472.2	117.115	-1279	97500000	MELO3C031297.2	105.253	2.14	928	MELO3C009249.2	38.346	-1784	311000000
MELO3C009755.2	698.731	1194	69000	MELO3C008260.2	255.453	-1007	3620000	MELO3C015002.2	48.808	2.45	60700	MELO3C026725.2	658.525	-1.15	2.08		MELO3C014907.2	104.648	2093	1140	MELO3C012031.2	52.629	-1635	9870000	MELO3C002020.2	60.311	2637	2050	MELO3C007285.2	75.839	-1347	336000000
MELO3C017344.2	148.16	1495	713000	MELO3C014590.2	373.211	-1087	3830000	MELO3C018816.2	202.401	1168	62100	MELO3C004110.2	417.749	-1.39	2.27		MELO3C015502.2	103.13	1524	13100	MELO3C012410.2	114.36	-1176	102000000	MELO3C011942.2	132.738	1735	2270	MELO3C034226.2	76.214	-1446	360000000
MELO3C002220.2	159.191	1861	769000	MELO3C021779.2	45.49	-1876	4050000	MELO3C024466.2	121.014	1463	62900	MELO3C022019.2	35.486	-3216	2.54		MELO3C017242.2	279.388	1415	13600	MELO3C030636.2	31.98	-2162	106000000	MELO3C004171.2	436.674	1.44	2790	MELO3C024423.2	61.934	-1.63	388000000
MELO3C010254.2	89.625	1712	796000	MELO3C017168.2	37.387	-2214	527000	MELO3C031845.2	33.018	2734	62900	MELO3C032351.2	94.226	-1804	2.83		MELO3C021473.2	22.013	4.27	15100	MELO3C008020.2	84.778	-1296	109000000	MELO3C018045.2	343.962	1168	466	MELO3C024964.2	78.414	-1555	396000000
MELO3C013618.2	284.79	1568	813000	MELO3C018579.2	224.192	-1586	5400000	MELO3C010262.2	125.537	1718	67200	MELO3C002508.2	296.509	-1302	2.96		MELO3C011320.2	395.832	1002	21500	MELO3C011764.2	42.301	-2172	110000000	MELO3C025961.2	151.453	1557	5550	MELO3C008501.2	45.617	-2171	401000000
MELO3C009231.2	34.367	2724	883000	MELO3C013762.2	69.508	-1613	5980000	MELO3C010009.2	206.778	1.18	71300	MELO3C002403.2	288.656	-1348	3.1		MELO3C011333.2	29.997	2805	22400	MELO3C033169.2	76.968	-1428	131000000	MELO3C021107.2	259.245	1218	5710	MELO3C021629.2	39.577	-1645	0.0000045521175021151
MELO3C033197.2	74.395	2431	900000	MELO3C016139.2	347.483	-1182	6220000	MELO3C018822.2	44.823	2902	72400	MELO3C010244.2	231.387	-1621	3.35		MELO3C007586.2	195.78	1413	26400	MELO3C012066.2	93.233	-1.25	133000000	MELO3C016287.2	117.902	2012	6490	MELO3C006486.2	25.311	-2037	477000000
MELO3C010587.2	44.257	2542	1170000	MELO3C003393.2	111.538	-1369	6340000	MELO3C032932.2	54.734	2195	83700	MELO3C004871.2	220.768	-1706	3.45		MELO3C024176.2	83.446	1864	2660	MELO3C012307.2	102.551	-1505	151000000	MELO3C024161.2	67.034	3022	6920	MELO3C017669.2	70.106	-1376	484000000
MELO3C005388.2	384.685	1209	1370000	MELO3C023255.2	114.993	-1.7	6390000	MELO3C023928.2	121.265	1648	85000	MELO3C005570.2	297.725	-1267	6.91		MELO3C004104.2	74.061	1767	27200	MELO3C009777.2	180.557	-1091	161000000	MELO3C002513.2	111.179	1679	7180	MELO3C009777.2	140.768	-1.01	586000000
MELO3C011187.2	168.145	1441	1550000	MELO3C005449.2	875.001	-1.14	7340000	MELO3C026367.2	38.416	7396	11000	MELO3C015995.2	1618.47	-1177	1.05		MELO3C021780.2	513.671	1235	27800	MELO3C025042.2	79.061	-1342	165000000	MELO3C006827.2	256.97	1294	7360	MELO3C021851.2	59.599	-1356	647000000
MELO3C006395.2	49.645	2308	1630000	MELO3C011037.2	231.311	-1.35	7900000	MELO3C032227.2	38.333	7.39	119000	MELO3C016746.2	658.389	-1028	11.6		MELO3C009438.2	520.163	1065	30600	MELO3C021604.2	16.326	-3439	168000000	MELO3C005260.2	335.034	1365	836	MELO3C021989.2	54.598	-1378	721000000
MELO3C002091.2	106.455	2386	1840000	MELO3C013890.2	56.917	-1629	7880000	MELO3C002450.2	88.784	1692	136000	MELO3C013128.2	409.516	-1305	12.8		MELO3C018553.2	55.707	2008	34200	MELO3C023720.2	62.885	-1571	171000000	MELO3C023425.2	254.004	1273	8540	MELO3C010555.2	110.411	-1.14	730000000
MELO3C015387.2	79.515	1743	2030000	MELO3C013594.2	40.727	-2622	8390000	MELO3C020676.2	21.021	7493	144000	MELO3C020856.2	203.966	-1344	1.4		MELO3C021282.2	159.992	1778	36300	MELO3C022885.2	140.986	-1074	182000000	MELO3C013455.2	74.01	1873	9250	MELO3C008433.2	74.318	-1.31	735000000
MELO3C008264.2	116.375	1462	2070000	MELO3C006477.2	528.233	-1314	9530000	MELO3C021142.2	24.216	4042	179000	MELO3C023418.2	2013.75	-1021	1.41		MELO3C023626.2	100.855	1522	3790	MELO3C026558.2	47.83	-1613	186000000	MELO3C000200.2	45.791	2465	9620	MELO3C025688.2	12.521	-3.4	803000000
MELO3C025944.2	60.212	1797	2090000	MELO3C017141.2	24.632	-2812	11000000	MELO3C018228.2	28.171	4755	192000	MELO3C009181.2	130.7	-1887	15		MELO3C010537.2	65.314	1973	50000	MELO3C005778.2	145.482	-1125	193000000	MELO3C017180.2	639.472	1567	158	MELO3C018467.2	10.682	-5242	846000000
MELO3C020680.2	33.002	4.2	2190000	MELO3C001957.2	213.987	-1125	11500000	MELO3C013778.2	28.692	3043	203000	MELO3C015402.2	143.193	-1642	15.6		MELO3C014099.2	243.91	1256	51100	MELO3C021455.2	194.927	-1131	208000000	MELO3C007673.2	182.282	1802	2290	MELO3C014658.2	27.728	-2483	0.0000086883130539916
MELO3C030573.2	15.853	7223	237000	MELO3C017566.2	101.003	-1324	12400000	MELO3C022040.2	115.331	1489	215000	MELO3C013539.2	354.181	-1243	19.1		MELO3C021333.2	499.784	1062	540	MELO3C008806.2	363.445	-1.1	0.0000021399715260641	MELO3C015299.2	163.345	1394	2450	MELO3C026732.2	166.225	-1127	907000000
MELO3C026238.2	63.651	1666	275000	MELO3C020856.2	361.15	-1096	13300000	MELO3C031081.2	21.707	7524	226000	MELO3C025786.2	2238.4	-1433	22.6		MELO3C016300.2	521.367	1076	64200	MELO3C021589.2	72.269	-1437	218000000	MELO3C009427.2	28.39	5194	24800	MELO3C018562.2	94.67	-1169	934000000
MELO3C023074.2	639.824	1584	3330000	MELO3C018681.2	136.933	-1.52	13900000	MELO3C008963.2	38.646	2543	234000	MELO3C033105.2	1798.33	-1161	23.5		MELO3C014430.2	31.675	3.41	81600	MELO3C014519.2	173.157	-1.12	0.0000025465226515732	MELO3C023889.2	304.318	1.21	29600	MELO3C025980.2	18.072	-2346	959000000
MELO3C009685.2	291.149	1222	3390000	MELO3C001262.2	269.691	-1447	14400000	MELO3C006644.2	34.247	2.55	239000	MELO3C010749.2	72.53	-2012	25.6		MELO3C002034.2	77.428	1.75	83800	MELO3C024964.2	118.32	-1.39	256000000	MELO3C005685.2	994.843	1452	36200	MELO3C015421.2	60.107	-1.26	976000000
MELO3C016294.2	70.575	1694	4210000	MELO3C011943.2	44.278	-1985	16100000	MELO3C011686.2	87.277	1523	252000	MELO3C013925.2	405.888	-1224	25.5		MELO3C017301.2	212.536	1293	113000	MELO3C023443.2	97.577	-1202	267000000	MELO3C013592.2	251.819	1167	50500	MELO3C018720.2	27.496	-1937	995000000
MELO3C009996.2	1019.89	1044	5580000	MELO3C005657.2	95.674	-1512	17100000	MELO3C022464.2	624.755	1047	26300	MELO3C011494.2	654.697	-1149	33.3		MELO3C021331.2	633.43	1.17	157000	MELO3C012407.2	339.512	-1159	276000000	MELO3C009532.2	441.999	1198	52900	MELO3C002504.2	45.949	-1887	0.0000099844134846611
MELO3C025797.2	111.653	4133	5740000	MELO3C019501.2	280.302	-1164	17200000	MELO3C007857.2	57.345	1897	266000	MELO3C017304.2	200.686	-1661	34.4		MELO3C012417.2	124.15	1374	228000	MELO3C019871.2	54.964	-1638	317000000	MELO3C005591.2	148.045	1319	54500	MELO3C016581.2	40.644	-1549	0.0000105831086044468
MELO3C026550.2	2479.28	1156	6060000	MELO3C013892.2	123.511	-1232	18200000	MELO3C006969.2	78.639	1.81	271000	MELO3C021394.2	235.445	-1288	35.3		MELO3C025369.2	21.685	3897	265000	MELO3C022228.2	31.317	-2055	0.0000033187350352245	MELO3C018867.2	123.681	2171	58400	MELO3C023408.2	52.037	-1359	0.0000116804073780392
MELO3C006755.2	90.89	1552	6090000	MELO3C006291.2	21.736	-3633	19400000	MELO3C019231.2	54.431	1953	327000	MELO3C012597.2	373.87	-1.16	43.3		MELO3C025636.2	409.328	1018	275000	MELO3C017559.2	35.786	-1867	336000000	MELO3C005561.2	55.662	3	67100	MELO3C002369.2	10.024	-4573	0.0000125244967696463
MELO3C021107.2	367.716	1.05	6110000	MELO3C011146.2	547.427	-1296	20700000	MELO3C013382.2	389.776	1012	338000	MELO3C023417.2	259.105	-1219	45.5		MELO3C009768.2	48.114	2353	279000	MELO3C002611.2	80.034	-1242	349000000	MELO3C026374.2	44.826	2527	69800	MELO3C006864.2	14.888	-2.91	0.0000132200782456062
MELO3C015314.2	46.327	2643	6140000	MELO3C007379.2	72	-2314	21300000	MELO3C031894.2	43.56	2.21	367000	MELO3C032677.2	810.341	-1292	50.8		MELO3C024239.2	29.018	2702	284000	MELO3C026210.2	44.234	-1616	363000000	MELO3C003760.2	80.044	2.01	71900	MELO3C016911.2	38.94	-1521	0.0000132630598705589
MELO3C012305.2	154.55	1457	6230000	MELO3C019616.2	236.762	-1158	24400000	MELO3C012015.2	43.179	2213	42900	MELO3C002581.2	360.262	-1175	52.9		MELO3C003658.2	36.001	2231	299000	MELO3C018720.2	37.079	-1792	403000000	MELO3C002154.2	55.488	2233	73100	MELO3C017141.2	10.434	-3546	0.0000137111401888254
MELO3C012398.2	37.024	2424	6800000	MELO3C025101.2	66.046	-1952	25200000	MELO3C006519.2	33.25	3558	463000	MELO3C018593.2	81.857	-2096	58.2		MELO3C005639.2	77.426	1641	304000	MELO3C029529.2	123.48	-1026	0.0000041586121864566	MELO3C023490.2	78.682	1755	73500	MELO3C030579.2	29.721	-1812	0.0000141085523705389
MELO3C013255.2	45.292	1929	7000000	MELO3C015421.2	168.843	-1148	25400000	MELO3C013218.2	91.247	1.69	483000	MELO3C015331.2	74.855	-2151	60		MELO3C018550.2	151.449	1313	320000	MELO3C021409.2	46.389	-2114	430000000	MELO3C025219.2	161.622	1642	76300	MELO3C024479.2	14.783	-2608	0.0000147910909252095
MELO3C017783.2	189.424	1273	7000000	MELO3C007969.2	444.721	-1056	0.0000003250744093837	MELO3C016287.2	118.153	1858	521000	MELO3C003968.2	29.46	-3403	63.2		MELO3C014969.2	176.241	1449	408000	MELO3C016581.2	43.332	-1.72	474000000	MELO3C005923.2	117.026	1891	80000	MELO3C010840.2	18.251	-2406	0.0000159525670023688
MELO3C004761.2	152.296	1467	7340000	MELO3C034602.2	29.098	-2714	32700000	MELO3C015872.2	494.08	1008	570000	MELO3C012382.2	186.254	-1563	72.1		MELO3C003323.2	51.685	1968	459000	MELO3C018042.2	70.417	-1257	486000000	MELO3C016878.2	571.912	1085	93500	MELO3C022479.2	50.068	-1356	0.0000162515179134864
MELO3C003906.2	173.655	1139	7890000	MELO3C003299.2	48.657	-1755	34500000	MELO3C012324.2	17.905	7259	575000	MELO3C020710.2	361.2	-1.15	72.2		MELO3C005404.2	183.359	1226	533000	MELO3C021972.2	135.75	-1045	496000000	MELO3C016995.2	95.531	1582	97500	MELO3C003393.2	60.211	-1276	0.0000166531402516505
MELO3C005704.2	24.515	3265	8130000	MELO3C013738.2	36.546	-2017	40700000	MELO3C026550.2	1470.2	1217	623000	MELO3C003575.2	901.945	-1118	77		MELO3C022433.2	621.571	1565	547000	MELO3C019616.2	172.922	-1052	547000000	MELO3C025085.2	322.423	1283	106000	MELO3C034927.2	5.475	-6125	0.0000168402963517623
MELO3C030800.2	113.931	1674	9650000	MELO3C006489.2	97.886	-1237	42300000	MELO3C007100.2	241.506	1219	684000	MELO3C019629.2	551.683	-1026	89.5		MELO3C009288.2	151.712	1535	562000	MELO3C003893.2	32.236	-1901	550000000	MELO3C024605.2	233.19	1298	111000	MELO3C201298.2	22.287	-2075	0.0000172863034774655
MELO3C014417.2	299.566	1209	9740000	MELO3C006775.2	31.632	-2539	43300000	MELO3C010183.2	192.504	1255	84000	MELO3C026898.2	492.332	-1282	9.22		MELO3C025885.2	59.723	1723	596000	MELO3C013890.2	40.496	-1668	554000000	MELO3C006407.2	220.551	1159	113000	MELO3C017493.2	8.253	-5768	0.0000173018738156543
MELO3C023628.2	38.175	8.48	10600000	MELO3C012628.2	249.769	-1046	43700000	MELO3C030651.2	17.175	7199	852000	MELO3C020857.2	56.515	-2229	102		MELO3C017588.2	395.327	1207	630000	MELO3C014948.2	34.895	-1769	572000000	MELO3C010833.2	124.388	1462	160000	MELO3C009390.2	38.418	-1518	0.0000180795168967367
MELO3C022799.2	27.597	2819	11000000	MELO3C005326.2	118.18	-1426	0.0000004658337769632	MELO3C026604.2	628.299	1024	876000	MELO3C007466.2	75.098	-1875	13.8		MELO3C030034.2	100.038	1667	661000	MELO3C013084.2	84.047	-1153	623000000	MELO3C020541.2	155.197	1491	189000	MELO3C012031.2	39.559	-1552	0.0000180529164997793
MELO3C033695.2	53.426	1833	12700000	MELO3C010786.2	108.981	-1328	5190000	MELO3C034566.2	43.316	2176	993000	MELO3C011450.2	268.312	-1524	143		MELO3C024086.2	18.606	3993	706000	MELO3C016263.2	91.331	-1174	647000000	MELO3C023520.2	26.779	3129	219000	MELO3C031310.2	25.047	-1967	0.0000200268118420347
MELO3C016574.2	116.377	1405	13900000	MELO3C012793.2	122.927	-6601	53700000	MELO3C018888.2	55.634	2045	1000000	MELO3C019142.2	218.27	-1369	156		MELO3C025365.2	183.853	1433	729000	MELO3C021923.2	61.136	-1432	658000000	MELO3C005637.2	315.378	1.09	223000	MELO3C002437.2	21.312	-2227	0.0000200605780539796
MELO3C019019.2	757.018	1135	15200000	MELO3C012039.2	240.162	-1068	53900000	MELO3C002221.2	28.176	6.07	1030000	MELO3C003491.2	591.682	-1174	165		MELO3C012791.2	40.787	3056	74600	MELO3C024479.2	21.472	-2489	665000000	MELO3C017631.2	727.982	1.29	25000	MELO3C026210.2	39.628	-1509	0.0000204641864617391
MELO3C024135.2	83.129	1834	1570000	MELO3C015661.2	178.76	-1238	53900000	MELO3C008358.2	1004.07	1088	1120000	MELO3C032196.2	29.47	-8685	167		MELO3C016602.2	864.364	1417	75500	MELO3C003393.2	79.452	-1386	710000000	MELO3C009569.2	54.143	2125	259000	MELO3C016686.2	45.012	-1646	0.0000207958183157692
MELO3C003163.2	59.548	1723	16300000	MELO3C029529.2	170.269	-1119	56400000	MELO3C017180.2	538.812	1044	1170000	MELO3C026410.2	227.056	-1374	242		MELO3C021449.2	265.148	1113	854000	MELO3C016744.2	27.192	-2165	757000000	MELO3C017630.2	83.19	1583	258000	MELO3C015838.2	19.769	-2329	0.0000221398537793296
MELO3C007028.2	83.068	2068	17000000	MELO3C017620.2	1055.1	-1151	63100000	MELO3C031671.2	17.184	7214	1230000	MELO3C007912.2	69.247	-2201	249		MELO3C006755.2	67.15	1624	896000	MELO3C007749.2	78.61	-1604	924000000	MELO3C005526.2	146.458	1577	294000	MELO3C010588.2	24.57	-2002	0.0000227465476203051
MELO3C014505.2	20.683	6635	17500000	MELO3C029774.2	168.374	-1194	64300000	MELO3C019019.2	414.739	1139	1250000	MELO3C008775.2	227.794	-1502	272		MELO3C014228.2	78.646	2002	922000	MELO3C011474.2	21.523	-2381	946000000	MELO3C026260.2	279.357	1.16	313000	MELO3C014659.2	47.88	-1458	0.0000232263228359893
MELO3C019734.2	113.299	1523	18400000	MELO3C006486.2	36.02	-1962	65100000	MELO3C005388.2	162.283	1205	1410000	MELO3C007484.2	431.154	-1247	277		MELO3C024605.2	408.146	1157	998000	MELO3C033485.2	55.795	-1881	0.0000104519410276464	MELO3C024086.2	25.893	3.25	3600	MELO3C003818.2	61.225	-1284	0.0000237432336373827
MELO3C007597.2	44.934	2265	18500000	MELO3C030680.2	73.792	-1657	66900000	MELO3C016630.2	58.563	1943	1410000	MELO3C014666.2	66.667	-1937	278		MELO3C002154.2	52.112	1826	1060000	MELO3C016579.2	19.252	-2393	0.0000108720687911006	MELO3C010673.2	23.559	3916	39000	MELO3C021563.2	55.234	-1302	0.0000281901758758089
MELO3C008318.2	143.097	1237	23700000	MELO3C007306.2	195.735	-1036	68000000	MELO3C024351.2	142.686	1354	1460000	MELO3C016852.2	129.467	-1.88	281		MELO3C024292.2	260.809	1175	1140000	MELO3C017168.2	27.692	-1895	0.0000110139283342905	MELO3C018888.2	61.235	2374	445000	MELO3C011158.2	29.549	-1879	0.0000299583413654545
MELO3C016623.2	235.35	1227	24800000	MELO3C018090.2	44.329	-1697	68300000	MELO3C004329.2	261.107	1472	1520000	MELO3C023076.2	516.541	-1152	30.3		MELO3C006405.2	192.424	1205	1160000	MELO3C009390.2	54.394	-1507	0.0000110438910194595	MELO3C005796.2	123.991	1626	543000	MELO3C009437.2	20.215	-2374	0.0000333762089595684
MELO3C003150.2	404.396	1352	25000000	MELO3C006678.2	85.537	-1484	68600000	MELO3C022507.2	30.475	3151	1530000	MELO3C027112.2	168.2	-1453	305		MELO3C004373.2	145.311	1937	1270000	MELO3C005992.2	309.47	-1077	0.0000114856074247529	MELO3C003731.2	403.29	1116	547000	MELO3C025025.2	18.67	-2457	0.0000384960307082107
MELO3C011475.2	94.551	7909	26500000	MELO3C009514.2	38.035	-2395	71800000	MELO3C024423.2	169.573	1223	1620000	MELO3C003711.2	423.023	-1.1	309		MELO3C024573.2	41.917	2149	1370000	MELO3C003441.2	45.527	-1635	0.000012584259752291	MELO3C020257.2	128.216	1521	614000	MELO3C016579.2	13.752	-2.58	0.0000421837537185176
MELO3C023790.2	25.603	3004	27000000	MELO3C017674.2	31.556	-2618	71900000	MELO3C010353.2	66.16	1891	1650000	MELO3C024028.2	444.5	-1175	308		MELO3C007379.2	189.669	1.79	197000	MELO3C002579.2	15.098	-4377	0.0000130923839419714	MELO3C024005.2	92.272	1616	642000	MELO3C022834.2	165.562	-1012	0.0000422926191584482
MELO3C002736.2	586.568	1136	29200000	MELO3C005583.2	215.612	-1052	77300000	MELO3C031336.2	15.723	7081	1810000	MELO3C007306.2	124.806	-1559	328		MELO3C004313.2	76.534	1.54	199000	MELO3C007937.2	13.552	-3.64	0.0000135800141552596	MELO3C006319.2	259.318	1595	660000	MELO3C002060.2	54.706	-1371	0.0000428287162383954
MELO3C014016.2	72.233	2176	30100000	MELO3C010939.2	300.745	-1098	90400000	MELO3C032271.2	37.267	2219	2180000	MELO3C005410.2	38.203	-2665	34.7		MELO3C006721.2	283.039	1104	2140000	MELO3C003561.2	59.467	-1298	0.0000147372733636346	MELO3C034116.2	27.561	6203	673000	MELO3C201745.2	204.334	-1025	0.0000453503844784831
MELO3C016989.2	17.783	4.89	3210000	MELO3C026741.2	45.076	-1627	91200000	MELO3C016068.2	289.821	1077	2300000	MELO3C025654.2	167.115	-1432	349		MELO3C009567.2	173.441	1424	2230000	MELO3C031949.2	118.332	-1383	0.0000150384320623015	MELO3C005305.2	30.909	2612	709000	MELO3C003561.2	35.886	-1575	0.0000466499356919199
MELO3C005712.2	71.08	1763	32300000	MELO3C025737.2	13.845	-3354	9390000	MELO3C006037.2	69.676	1612	2700000	MELO3C201083.2	27.15	-8.56	354		MELO3C002073.2	283.083	1003	2260000	MELO3C020557.2	103.999	-1237	0.0000152732262938439	MELO3C012135.2	169.766	1306	82400	MELO3C034525.2	104.794	-1357	0.0000492764789123477
MELO3C024423.2	303.624	1366	32600000	MELO3C017324.2	50.115	-1631	9460000	MELO3C013875.2	248.541	1252	310000	MELO3C006535.2	105.99	-1616	355		MELO3C007729.2	342.813	1017	2300000	MELO3C006273.2	34.44	-1.72	0.0000153996632512527	MELO3C006581.2	31.606	2982	961000	MELO3C011952.2	30.855	-1687	0.0000505480984156271
MELO3C014658.2	55.132	2718	35400000	MELO3C025484.2	40.94	-1857	94800000	MELO3C012360.2	124.446	1363	3150000	MELO3C016308.2	776.91	-1068	529		MELO3C024610.2	484.488	1083	2420000	MELO3C001262.2	207.507	-1074	0.00001736983821705	MELO3C007560.2	198.532	1445	990000	MELO3C031883.2	12.9	-3.1	0.0000554073667221536
MELO3C015502.2	126.476	1259	36700000	MELO3C008944.2	217.946	-1175	97900000	MELO3C018470.2	50.933	2337	3220000	MELO3C004388.2	988.412	-1098	568		MELO3C023490.2	115.873	1478	2560000	MELO3C006461.2	32.85	-1943	0.0000201246286019497	MELO3C030503.2	51.469	1915	106000	MELO3C005673.2	111.078	-1292	0.0000608167603531757
MELO3C019225.2	32.828	3024	37600000	MELO3C005521.2	148.636	-1023	105000000	MELO3C015939.2	192.082	1302	3240000	MELO3C024739.2	74.33	-2551	614		MELO3C015098.2	47.379	1905	2870000	MELO3C021220.2	138.199	-1.29	0.0000212714795727074	MELO3C025636.2	322.379	1335	1110000	MELO3C014948.2	33.857	-1495	0.0000628682872764807
MELO3C024521.2	66.158	1936	3910000	MELO3C006193.2	77.02	-1403	107000000	MELO3C015822.2	25.73	6819	3370000	MELO3C008996.2	252.905	-1269	822		MELO3C032886.2	37.859	2143	3120000	MELO3C022036.2	25.348	-2098	0.0000214701946153086	MELO3C005310.2	199.212	1246	1170000	MELO3C008180.2	36.262	-1517	0.0000653861767985829
MELO3C022324.2	29.467	2.94	42800000	MELO3C025754.2	204.508	-1248	110000000	MELO3C020429.2	138.234	1331	3370000	MELO3C018631.2	52.136	-2.39	965		MELO3C027124.2	41.575	2462	3180000	MELO3C025980.2	15.446	-2638	0.0000219986953366144	MELO3C012912.2	190.54	1798	1250000	MELO3C004396.2	162.486	-1006	0.0000658023415961156
MELO3C026293.2	79.151	2041	48300000	MELO3C021767.2	143.269	-1.14	114000000	MELO3C024163.2	774.327	2108	378000	MELO3C006974.2	327.94	-1079	1210		MELO3C020166.2	248.35	1406	3220000	MELO3C005046.2	17.902	-2457	0.0000220557936058635	MELO3C006405.2	120.825	1372	1350000	MELO3C020532.2	61.849	-1126	0.0000658805098872859
MELO3C018475.2	396.636	1264	48700000	MELO3C023027.2	60.468	-2.07	114000000	MELO3C014803.2	39.662	2072	3980000	MELO3C008260.2	147.516	-1401	1210		MELO3C007253.2	21.306	2936	3430000	MELO3C024346.2	158.892	-1049	0.0000236535915171205	MELO3C007379.2	134.308	1.68	1590000	MELO3C016224.2	46.568	-1293	0.0000710678303971098
MELO3C021060.2	21.332	3057	52300000	MELO3C023405.2	44.718	-1.96	114000000	MELO3C005310.2	210.848	1184	4120000	MELO3C021178.2	43.439	-2515	1230		MELO3C013057.2	123.746	1638	3650000	MELO3C022501.2	92.41	-1.27	0.0000248013885583809	MELO3C006821.2	29.836	2723	1590000	MELO3C004184.2	41.576	-1421	0.0000782249516485598
MELO3C025547.2	18.451	3108	55000000	MELO3C014892.2	69.16	-1516	119000000	MELO3C024336.2	119.35	1523	4270000	MELO3C012660.2	106.392	-1599	1250		MELO3C022941.2	127.961	1215	3640000	MELO3C022006.2	41.518	-1701	0.0000282739207839854	MELO3C010434.2	296.475	1004	1860000	MELO3C023443.2	80.743	-1052	0.000078793024918043
MELO3C005643.2	89.087	8737	59100000	MELO3C018765.2	665.657	-1.17	127000000	MELO3C012461.2	480.803	1125	4340000	MELO3C021382.2	379.046	-1137	13.7		MELO3C007321.2	28.834	2421	3790000	MELO3C032551.2	141.931	-1038	0.0000324999819867559	MELO3C004370.2	146.326	1412	1900000	MELO3C024236.2	36.494	-1905	0.0000792458035191629
MELO3C010854.2	21.251	3.18	60100000	MELO3C007426.2	69.113	-1379	133000000	MELO3C030654.2	67.13	1528	4580000	MELO3C014601.2	404.596	-1047	1430		MELO3C012135.2	170.602	1565	4110000	MELO3C016177.2	90.612	-1053	0.0000343466516377912	MELO3C020915.2	98.737	1355	2060000	MELO3C013892.2	79.239	-1125	0.0000808749639689193
MELO3C005711.2	371.737	1475	62800000	MELO3C026732.2	345.84	-1175	138000000	MELO3C003906.2	65.757	1574	4950000	MELO3C016174.2	643.466	-1026	1600		MELO3C010778.2	125.514	1406	4330000	MELO3C009181.2	156.486	-1235	0.0000346054897305718	MELO3C004214.2	754.168	2548	2370000	MELO3C007046.2	23.586	-1784	0.0000824410895173924
MELO3C026378.2	178.298	1262	6450000	MELO3C017961.2	243.764	-1074	160000000	MELO3C022772.2	171.713	1306	4970000	MELO3C016366.2	1163.19	-1049	1650		MELO3C015901.2	235.787	1225	4330000	MELO3C025348.2	54.044	-1262	0.0000362713813540039	MELO3C024211.2	94.885	1418	2490000	MELO3C011906.2	48.112	-1313	0.0000835453991085035
MELO3C014249.2	68.706	1656	68300000	MELO3C029745.2	41.524	-2243	159000000	MELO3C009007.2	128.603	1221	5120000	MELO3C032638.2	86.953	-1654	1770		MELO3C014442.2	123.554	1758	4900000	MELO3C021779.2	34.03	-1631	0.0000377431090335864	MELO3C022753.2	154.959	1287	2680000	MELO3C015331.2	83.555	-1025	0.000085984156732041
MELO3C017341.2	186.859	1.63	6900000	MELO3C015456.2	159.962	-1366	166000000	MELO3C018867.2	104.657	1.7	5150000	MELO3C008241.2	248.709	-1164	1840		MELO3C016007.2	115.643	1356	5010000	MELO3C007197.2	84.971	-1091	0.0000385884253862819	MELO3C009782.2	525.337	1169	3170000	MELO3C004593.2	8.107	-3.78	0.0000888548025739461
MELO3C006499.2	6573.52	1.21	69900000	MELO3C018601.2	19.76	-2553	172000000	MELO3C031248.2	13.996	6905	5470000	MELO3C026058.2	53.989	-2395	2030		MELO3C014055.2	234.244	1033	5060000	MELO3C014454.2	40.631	-1488	0.0000403659481392323	MELO3C013855.2	356.599	1278	3250000	MELO3C019835.2	16.172	-2287	0.0000942008096580928
MELO3C006821.2	40.47	2044	92000000	MELO3C024446.2	37.865	-1754	179000000	MELO3C023990.2	104.23	1283	5550000	MELO3C019561.2	178.809	-1405	2100		MELO3C009881.2	17.497	3716	5220000	MELO3C021629.2	42.691	-1625	0.0000418142004054494	MELO3C021282.2	101.182	1414	3350000	MELO3C016917.2	26.784	-1672	0.0000975160058779398
MELO3C024412.2	46.254	2103	92100000	MELO3C013947.2	88.963	-1266	206000000	MELO3C002144.2	180.917	1213	5680000	MELO3C019601.2	700.66	-1042	2170		MELO3C003832.2	56.582	1726	5330000	MELO3C017141.2	18.554	-2327	0.0000455708945752572	MELO3C016970.2	52.529	1977	3540000	MELO3C006481.2	37.936	-1539	0.0001005262863104
MELO3C006169.2	228.398	1.02	97400000	MELO3C021851.2	114.481	-1142	216000000	MELO3C013917.2	29.268	3036	571000	MELO3C016581.2	38.99	-2.46	2260		MELO3C022791.2	279.75	1328	5660000	MELO3C030450.2	59.219	-1246	0.0000473010258530906	MELO3C010778.2	91.482	1467	5790000	MELO3C018060.2	75.132	-1102	0.0001014282094308
MELO3C009146.2	28.19	2216	105000000	MELO3C011109.2	150.385	-1062	225000000	MELO3C002388.2	228.526	1139	5750000	MELO3C026613.2	1031.8	-1008	2340		MELO3C009470.2	129.945	1656	595000	MELO3C014599.2	47.828	-1327	0.0000474886223733277	MELO3C035349.2	509.638	1101	6660000	MELO3C007104.2	110.047	-1003	0.000115125361572
MELO3C019814.2	27.062	3178	111000000	MELO3C031807.2	57.234	-1487	0.0000022913052486228	MELO3C024603.2	45.59	2.17	5810000	MELO3C021331.2	192.699	-1221	2420		MELO3C004925.2	281.152	1508	6380000	MELO3C026495.2	9.854	-5534	0.000047924655374041	MELO3C009538.2	92.284	1392	6730000	MELO3C031706.2	22.541	-1877	0.0001192897880714
MELO3C001988.2	30.208	2574	114000000	MELO3C014376.2	16.753	-4234	232000000	MELO3C009127.2	100.599	1709	616000	MELO3C025914.2	160.899	-1.38	2610		MELO3C023753.2	123.327	1272	6650000	MELO3C018467.2	19.909	-2434	0.000052150457019157	MELO3C011035.2	100.07	1.44	6830000	MELO3C011764.2	29.068	-1722	0.0001218214621772
MELO3C014154.2	134.082	1.42	0.0000012144810828687	MELO3C010244.2	281.477	-1375	234000000	MELO3C017151.2	35.535	2349	7800000	MELO3C016845.2	54.275	-2071	3280		MELO3C008358.2	1901.53	1412	6820000	MELO3C016574.2	29.842	-1695	0.0000529563851117088	MELO3C024239.2	30.329	2478	7130000	MELO3C013858.2	8.279	-3717	0.00012332200497
MELO3C021623.2	16.007	6263	126000000	MELO3C022834.2	212.141	-1362	247000000	MELO3C018635.2	22.214	5.75	788000	MELO3C012626.2	130.46	-1628	3480		MELO3C003320.2	437.425	1.19	696000	MELO3C025332.2	57.246	-1278	0.0000533688879563425	MELO3C018423.2	20.145	3.46	7500000	MELO3C018766.2	15.679	-2135	0.0001402987758516
MELO3C025771.2	71.865	1414	130000000	MELO3C006410.2	122.758	-1288	271000000	MELO3C020270.2	20.029	4281	8610000	MELO3C022243.2	285.709	-1147	3580		MELO3C010863.2	110.747	1434	7960000	MELO3C011927.2	20.47	-2076	0.0000560691537630314	MELO3C016007.2	115.039	1276	7540000	MELO3C003371.2	11.855	-2601	0.0001451439147556
MELO3C012162.2	2239.56	1061	140000000	MELO3C010758.2	184.745	-1266	271000000	MELO3C024348.2	42.905	2537	9120000	MELO3C002249.2	25.285	-3.23	3690		MELO3C012256.2	50.109	1975	8140000	MELO3C000099.2	40.849	-1397	0.0000641590836192707	MELO3C020592.2	140.757	1264	8080000	MELO3C016887.2	53.793	-1173	0.0001458473962464
MELO3C003633.2	30.14	2144	143000000	MELO3C009249.2	121.882	-1158	290000000	MELO3C023490.2	75.836	1514	9330000	MELO3C013738.2	33.302	-2956	3800		MELO3C201554.2	1013.1	1157	8520000	MELO3C003368.2	45.737	-1401	0.0000659364212000118	MELO3C004799.2	253.764	1133	8590000	MELO3C011927.2	24.426	-1699	0.0001473838208521
MELO3C017032.2	41.204	1.88	149000000	MELO3C014288.2	188.712	-1039	290000000	MELO3C010735.2	155.305	1056	9500000	MELO3C015698.2	176.888	-1257	4390		MELO3C012108.2	72.885	2015	8700000	MELO3C012114.2	41.679	-1491	0.0000685308742295947	MELO3C006484.2	60.541	1955	8860000	MELO3C009201.2	26.883	-1.73	0.0001653999007715
MELO3C018539.2	253.113	7233	0.0000014925403138284	MELO3C010840.2	46.477	-1749	291000000	MELO3C021720.2	21.689	3224	994000	MELO3C022310.2	208.156	-1363	4720		MELO3C019231.2	246.366	3748	932000	MELO3C001996.2	22.7	-2152	0.0000689028561377338	MELO3C025771.2	67.294	1748	9110000	MELO3C006923.2	57.756	-1168	0.000174569085496
MELO3C013895.2	127.874	1918	151000000	MELO3C030105.2	24.467	-2.31	297000000	MELO3C014448.2	53.494	1.92	10100000	MELO3C021906.2	570.135	-1204	4860		MELO3C006497.2	487.591	1013	9660000	MELO3C012547.2	40.247	-1394	0.0000717033581339106	MELO3C018748.2	480.221	1153	9240000	MELO3C026495.2	5.805	-5256	0.0001756179318181
MELO3C007592.2	59.591	2545	168000000	MELO3C026868.2	11.823	-3.75	0.0000032228810086379	MELO3C014442.2	81.573	1415	10800000	MELO3C023840.2	163.119	-1259	508		MELO3C006581.2	26.728	2451	9800000	MELO3C007123.2	73.046	-1268	0.0000812685168319739	MELO3C012055.2	84.519	1434	9350000	MELO3C011948.2	22.46	-1775	0.0001863290213629
MELO3C017823.2	119.185	1182	169000000	MELO3C012160.2	263.143	-1083	357000000	MELO3C002476.2	22.643	4452	10900000	MELO3C004556.2	505.607	-1278	5180		MELO3C020933.2	54.659	1688	1180000	MELO3C009118.2	96.179	-1022	0.0000840068970426667	MELO3C022433.2	546.167	1343	9350000	MELO3C026558.2	33.945	-1424	0.0001954090737469
MELO3C014239.2	57.363	1898	173000000	MELO3C002454.2	24.962	-2469	419000000	MELO3C011388.2	22.128	3112	10900000	MELO3C014068.2	263.394	-1162	6000		MELO3C008129.2	49.118	1.77	11900000	MELO3C000609.2	44.636	-1.38	0.0000885170935376304	MELO3C030016.2	386.713	1009	9630000	MELO3C018242.2	46.714	-1587	0.0002083603993753
MELO3C017652.2	187.233	1086	187000000	MELO3C010756.2	153.848	-1195	419000000	MELO3C012281.2	116.345	1268	10900000	MELO3C023322.2	295.475	-1089	7370		MELO3C020007.2	21.572	2695	1310000	MELO3C006486.2	25.194	-1987	0.0000897734735401509	MELO3C013082.2	274.446	1015	10700000	MELO3C013102.2	7.418	-3693	0.0002147396203736
MELO3C022665.2	261.251	3032	202000000	MELO3C004925.2	136.646	-1615	0.0000043449166129398	MELO3C005995.2	36.285	2366	11200000	MELO3C020425.2	121.228	-1699	7680		MELO3C018023.2	58.028	1.71	13200000	MELO3C017104.2	18.511	-2.16	0.0000926223728662242	MELO3C023626.2	88.708	1545	12900000	MELO3C024308.2	20.627	-1823	0.0002210531691666
MELO3C005451.2	25.081	2381	210000000	MELO3C017323.2	107.991	-1073	436000000	MELO3C200768.2	12.568	6748	11300000	MELO3C015773.2	150.072	-1297	8170		MELO3C011443.2	29.849	2526	13800000	MELO3C004429.2	22.115	-1965	0.0000976723121815447	MELO3C009027.2	129.996	1284	14300000	MELO3C032633.2	12.756	-2366	0.000222554895852
MELO3C023590.2	148.196	1321	237000000	MELO3C020754.2	47.81	-1943	496000000	MELO3C016918.2	47.39	1867	11400000	MELO3C020271.2	31.983	-6974	8330		MELO3C011364.2	40.976	1941	15600000	MELO3C005930.2	66.984	-1097	0.0000997546388685473	MELO3C009146.2	31.065	2491	15300000	MELO3C012114.2	74.641	-1225	0.0002281476755788
MELO3C024236.2	181.561	1479	242000000	MELO3C010330.2	118.67	-1.21	507000000	MELO3C033394.2	21.535	6552	1160000	MELO3C009482.2	469.407	-1188	8960		MELO3C016569.2	83.636	1616	15800000	MELO3C023408.2	42.701	-1344	0.0001045544035468	MELO3C018449.2	32.026	2299	15300000	MELO3C011905.2	45.884	-1.25	0.0002287035188906
MELO3C018656.2	22.11	2625	244000000	MELO3C022243.2	341.662	-1022	0.0000051358226246837	MELO3C028545.2	12.584	6.76	11700000	MELO3C012160.2	116.546	-1475	9940		MELO3C022234.2	29.343	2371	16300000	MELO3C005311.2	41.445	-1407	0.0001062446956858	MELO3C016033.2	174.092	1109	15700000	MELO3C014665.2	6.856	-3916	0.0002546314393578
MELO3C023694.2	171.104	3566	245000000	MELO3C010889.2	281.661	-1057	527000000	MELO3C011085.2	149.547	1057	11800000	MELO3C033373.2	19.097	-8086	10400		MELO3C002020.2	38.786	1915	17700000	MELO3C004592.2	9.739	-3621	0.0001076254740859	MELO3C009903.2	23.788	3.44	16700000	MELO3C012159.2	59.398	-1065	0.0002567071341134
[truncated: 902 more rows]

## Sheet: TS-6
Table S6. Differentially expressed genes (DEGs) from zucchini plant varieties under different temperature conditions (p-value < 0.05 and Log2FC < -1 o > 1 criteria). The samples were normalized against the medium (26/20ºC) temperature condition.
[truncated: 3,341 more rows]

[truncated: 2 more sheets: TS-7, TS-8]
